# Supplementary material for: Whole blood transcriptome profiling identifies candidate genes associated with alopecia in male giant pandas (Ailuropoda melanoleuca)
Source: BMC Genomics. 2022 Apr 12;23:297. doi: 10.1186/s12864-022-08501-z (PMC9004003; doi:10.1186/s12864-022-08501-z)
Supplement: Supplementary file 1 — Additional file 1: Table S1. [file 12864_2022_8501_MOESM1_ESM.xlsx]

## Sheet: Sheet1
Table S1. Information of samples, integrity of RNA, and the amount of data.
Sample	Age	Group	Integrity of RNA (RIN values)	Clean Data (base, G)
A1	9	Alopecia	7.6	7.89
A2	10	Alopecia	7.5	7.99
A3	9	Alopecia	7.4	7.37
A4	9	Alopecia	8.2	6.29
N1	11	Normal	8	5.65
N2	10	Normal	8.2	6.6
N3	10	Normal	7.4	6.84
N4	9	Normal	7.5	7.92
N5	10	Normal	7.8	8.4
N6	10	Normal	7.8	6.3
N7	11	Normal	8.2	8.03
