# Supplementary material for: Whole blood transcriptome profiling identifies candidate genes associated with alopecia in male giant pandas (Ailuropoda melanoleuca)
Source: BMC Genomics. 2022 Apr 12;23:297. doi: 10.1186/s12864-022-08501-z (PMC9004003; doi:10.1186/s12864-022-08501-z)
Supplement: Supplementary file 2 — Additional file 2: Table S2. [file 12864_2022_8501_MOESM2_ESM.xlsx]

## Sheet: Sheet1
Table S2. The primer information of qRT-PCR
Gene	Primer (5'→3′)
IL4R -F	CTTTATGGGGTCCGAGAACCG
IL4R -R	CGGTAGGGTACGGGTTTGTC
SH2B3 -F	CTTCGACCCGCCCAAGAGTT
SH2B3 -R	GGTGTAGAGGTTGTCCGGC
CMC1 -F	GAAAGAGACCTGCGGAGCTTTG
CMC1 -R	TCTGAGATGCTGCTCTGCGGG
TGFB1 -F	CACGTGGAGCTGTACCAGAAAT
TGFB1 -R	GTGACATCGAAGGACAGCCA
RAC1 -F	GGCTAAGGAGATCGGTGCGG
RAC1 -R	CATTGAGTGCGAAGGCTCCA
CTSC -F	CTGCTCGGTTATGGGACCACC
CTSC -R	GGTAGTTCCCACCTTGGTTCC
GAPDH -F	GGTATGACAACGAATTTGGCTACA
GAPDH -R	GATGGAAACAGTGGAGGTCAGGA
