# Supplementary material for: Whole blood transcriptome profiling identifies candidate genes associated with alopecia in male giant pandas (Ailuropoda melanoleuca)
Source: BMC Genomics. 2022 Apr 12;23:297. doi: 10.1186/s12864-022-08501-z (PMC9004003; doi:10.1186/s12864-022-08501-z)
Supplement: Supplementary file 3 — Additional file 3: Table S3. [file 12864_2022_8501_MOESM3_ESM.xlsx]

## Sheet: Sheet1
Table S3. Differentially expressed genes between the alopecia and the normal giant panda.
GENEID	GENE SYMBOL	log2FC	FDR
ENSAMEG00000000909	AADAT	-1.94625	0.033952
ENSAMEG00000002986	ABCA7	1.17946	8.40297e-05
ENSAMEG00000008692	ABCD1	1.00424	0.000838866
ENSAMEG00000008073	ABTB2	1.29027	0.000693583
ENSAMEG00000006804	ACSBG2	1.22411	0.0402867
ENSAMEG00000006282	ADAM19	1.65054	0.00720191
ENSAMEG00000005088	ADAMTS10	1.393	0.000179849
ENSAMEG00000012369	ADAMTS7	1.01977	0.0242484
ENSAMEG00000006564	ADCY7	2.21491	3.64634e-05
ENSAMEG00000010973	ADGRA2	1.62377	0.00358234
ENSAMEG00000001750	AGAP1	1.00932	0.0189618
ENSAMEG00000009424	AIF1	-1.20084	0.0368569
ENSAMEG00000009065	AIMP2	-1.25126	0.00665
ENSAMEG00000005564	AKAP17A	2.2892	1.00112e-10
ENSAMEG00000002183	ALG8	-1.2407	0.000803766
ENSAMEG00000004842	ALKBH3	-1.13211	0.0352355
ENSAMEG00000012496	AMHR2	1.71499	1.77187e-05
ENSAMEG00000018016	AMMECR1	1.94843	0.0143103
ENSAMEG00000001060	ANKRD11	1.43657	6.55204e-05
ENSAMEG00000000884	ANKS1A	1.12115	0.00575576
ENSAMEG00000012737	APOC1	-1.58375	0.0382453
ENSAMEG00000003040	ARID3A	1.28502	5.8544e-06
ENSAMEG00000009014	ARID3B	1.36365	6.42851e-06
ENSAMEG00000006984	ARL10	1.33725	0.00467159
ENSAMEG00000006241	ARNT2	1.75865	0.00212406
ENSAMEG00000010986	ARRDC2	1.04865	0.00136682
ENSAMEG00000001949	ASB13	1.13946	0.00050009
ENSAMEG00000016335	ASNS	-1.45416	0.0011463
ENSAMEG00000012625	ATF7	1.51005	0.0297014
ENSAMEG00000013130	ATG7	-1.13959	0.00147502
ENSAMEG00000001333	ATP11A	1.74955	0.0453595
ENSAMEG00000004135	ATP5B	-1.1472	0.0197693
ENSAMEG00000000619	ATP5G2	-1.49948	0.0011463
ENSAMEG00000012367	ATP5G3	-1.12914	0.0382453
ENSAMEG00000014708	ATP5O	-1.06224	0.0255934
ENSAMEG00000017489	ATP6V1E1	-1.12866	0.00116759
ENSAMEG00000011695	ATP8B2	1.21562	0.0125118
ENSAMEG00000019638	ATXN1L	1.7361	0.0338611
ENSAMEG00000005103	BACE2	-1.08861	0.0436563
ENSAMEG00000007748	BAIAP3	1.69325	0.000419615
ENSAMEG00000000812	BCL6	1.22698	0.0352568
ENSAMEG00000013567	BICD2	1.13304	0.0115465
ENSAMEG00000008378	BLOC1S4	1.00767	0.0036815
ENSAMEG00000016146	BPIFC	-1.6044	0.00612496
ENSAMEG00000013823	C12orf57	-1.5421	0.0461416
ENSAMEG00000013559	C1RL	1.52299	9.36737e-06
ENSAMEG00000017392	CABLES2	1.31975	0.000111336
ENSAMEG00000012670	CACNA1A	1.06504	0.0263858
ENSAMEG00000011562	CACNA2D2	1.7114	0.0111376
ENSAMEG00000014208	CAMKK2	1.31845	0.0087664
ENSAMEG00000007136	CAPN15	2.01487	1.40775e-16
ENSAMEG00000010840	CBX7	1.37525	0.00137834
ENSAMEG00000017225	CCDC142	1.31554	0.0127947
ENSAMEG00000013703	CCDC17	1.18805	0.0153858
ENSAMEG00000011675	CCDC97	1.19479	3.59933e-05
ENSAMEG00000014902	CCL5	-1.78393	0.0189822
ENSAMEG00000013549	CCM2L	1.40105	0.00092996
ENSAMEG00000003838	CCT5	-1.00848	0.00742118
ENSAMEG00000001369	CD300A	1.18454	0.00195394
ENSAMEG00000014105	CD48	-1.01753	0.000167718
ENSAMEG00000010552	CD52	-1.98622	0.00674739
ENSAMEG00000002216	CD81	-1.23963	0.0389639
ENSAMEG00000003009	CDA	-2.35634	0.00109809
ENSAMEG00000019817	CDK5R1	1.21316	0.0214096
ENSAMEG00000007545	CDKN2B	1.43871	0.00100133
ENSAMEG00000011370	CDKN2D	1.03916	0.00720359
ENSAMEG00000003213	CELSR1	1.59574	0.0123794
ENSAMEG00000007686	CEP170B	1.50235	0.000354731
ENSAMEG00000017174	CES2	1.32893	0.0125549
ENSAMEG00000012130	CFAP20DC	-1.15812	0.0152546
ENSAMEG00000010739	CFAP410	1.32672	0.00312364
ENSAMEG00000000231	CFAP53,	1.07536	0.0278125
ENSAMEG00000002398	CHDH	1.38166	7.51714e-05
ENSAMEG00000011906	CILP2	1.44761	0.0251446
ENSAMEG00000005172	CLIC5	1.45488	0.0113453
ENSAMEG00000012717	CMC1	-1.34278	0.0011295
ENSAMEG00000001744	COL11A2	1.34327	0.00123137
ENSAMEG00000000461	COL8A2	1.11528	0.040305
ENSAMEG00000004085	CORO6	1.30628	0.0152546
ENSAMEG00000008359	CRACD	1.67068	0.0428528
ENSAMEG00000008213	CRAMP1	1.57396	0.0340366
ENSAMEG00000010799	CREBBP	1.35543	0.00485728
ENSAMEG00000018298	CRISPLD2	1.02227	0.0297014
ENSAMEG00000011390	CRTC1	1.09782	0.00289106
ENSAMEG00000009759	CSF2RB	1.14874	0.0132888
ENSAMEG00000009272	CSNK2B	-1.21439	0.0107585
ENSAMEG00000013011	CSPG5	1.09129	0.0120392
ENSAMEG00000015113	CTSC	-1.05732	0.000552135
ENSAMEG00000002656	CUEDC1	1.80777	0.000569062
ENSAMEG00000018343	CUNH14orf1	-1.12337	0.0102307
ENSAMEG00000002083	CUNH14orf166	-1.13674	0.00116848
ENSAMEG00000003409	CUNH19orf25	1.11663	0.0352568
ENSAMEG00000017259	CUNH1orf52	1.22874	0.0152546
ENSAMEG00000002290	CUNH2orf68	1.62183	0.00720191
ENSAMEG00000018825	CUNH6orf120	1.00842	0.00133466
ENSAMEG00000001407	CUTA	-1.31894	0.0441626
ENSAMEG00000016637	DAGLA	1.84706	1.04241e-07
ENSAMEG00000008509	DBI	-1.42499	0.00620715
ENSAMEG00000015848	DDX24	-1.08032	0.00451902
ENSAMEG00000001580	DENND3	1.47365	1.4178e-05
ENSAMEG00000011996	DENND4B	1.49348	2.15017e-10
ENSAMEG00000008270	DHX34	1.48538	4.75827e-06
ENSAMEG00000017787	DLG5	1.02353	0.041975
ENSAMEG00000001818	DNAJC5	1.15328	4.17578e-05
ENSAMEG00000014401	DTX3L	-1.18827	0.0104945
ENSAMEG00000000757	DTX4	1.40651	0.0291811
ENSAMEG00000018304	DUSP3	-1.79014	0.0456749
ENSAMEG00000006062	DUSP4	1.56655	0.0104945
ENSAMEG00000009156	DUSP7	1.03951	0.00133052
ENSAMEG00000013804	DVL1	1.18906	0.000221996
ENSAMEG00000016497	DVL2	1.06637	0.0127947
ENSAMEG00000009662	E2F2	1.59358	2.40597e-06
ENSAMEG00000014139	ECE1	1.31576	0.00440436
ENSAMEG00000003240	ECHS1	-1.10253	0.021751
ENSAMEG00000005620	EIF1	-1.24316	0.00102794
ENSAMEG00000004330	EIF3F	-1.27745	0.00132497
ENSAMEG00000018230	ELMSAN1	1.41685	0.0494331
ENSAMEG00000007222	EMD	-1.0871	0.0291811
ENSAMEG00000008393	EME2	1.40801	0.00152527
ENSAMEG00000000003	ENSAMEG00000000003	1.15692	0.0225302
ENSAMEG00000000070	ENSAMEG00000000070	-1.16425	0.0358303
ENSAMEG00000000816	ENSAMEG00000000816	1.52111	0.0225302
ENSAMEG00000001464	ENSAMEG00000001464	-1.12049	0.0254323
ENSAMEG00000001522	ENSAMEG00000001522	-1.18312	0.0274064
ENSAMEG00000002157	ENSAMEG00000002157	1.00081	0.00616421
ENSAMEG00000002239	ENSAMEG00000002239	1.03713	0.00226491
ENSAMEG00000002670	ENSAMEG00000002670	1.4379	4.02607e-06
ENSAMEG00000002762	ENSAMEG00000002762	-1.46477	0.0319348
ENSAMEG00000002844	ENSAMEG00000002844	1.0094	0.0135351
ENSAMEG00000002888	ENSAMEG00000002888	3.03933	2.30088e-11
ENSAMEG00000002991	ENSAMEG00000002991	2.26635	0.000127648
ENSAMEG00000003328	ENSAMEG00000003328	2.37775	1.44821e-05
ENSAMEG00000004038	ENSAMEG00000004038	1.96096	1.71753e-07
ENSAMEG00000004376	ENSAMEG00000004376	-1.31332	0.0155647
ENSAMEG00000004906	ENSAMEG00000004906	-1.32595	0.0332408
ENSAMEG00000006334	ENSAMEG00000006334	-1.79877	0.0442219
ENSAMEG00000006982	ENSAMEG00000006982	1.12207	0.0040846
ENSAMEG00000007133	ENSAMEG00000007133	-1.9822	0.0340983
ENSAMEG00000008194	ENSAMEG00000008194	1.75766	0.027821
ENSAMEG00000008330	ENSAMEG00000008330	-1.36804	0.0112092
ENSAMEG00000008338	ENSAMEG00000008338	-1.41649	0.0271469
ENSAMEG00000008643	ENSAMEG00000008643	-1.22474	0.0102602
ENSAMEG00000008914	ENSAMEG00000008914	1.6759	0.013169
ENSAMEG00000008942	ENSAMEG00000008942	1.18771	0.0439238
ENSAMEG00000010346	ENSAMEG00000010346	1.60395	0.00902287
ENSAMEG00000010412	ENSAMEG00000010412	1.37848	0.00262404
ENSAMEG00000011549	ENSAMEG00000011549	1.85978	0.00485728
ENSAMEG00000012749	ENSAMEG00000012749	-1.17929	0.0497975
ENSAMEG00000013299	ENSAMEG00000013299	-1.41094	0.0153858
ENSAMEG00000013546	ENSAMEG00000013546	1.29793	0.0127947
ENSAMEG00000013631	ENSAMEG00000013631	-1.57089	0.0399749
ENSAMEG00000013687	ENSAMEG00000013687	1.67392	0.0034373
ENSAMEG00000014225	ENSAMEG00000014225	1.23378	0.0152546
ENSAMEG00000014748	ENSAMEG00000014748	2.31624	2.13456e-07
ENSAMEG00000015272	ENSAMEG00000015272	-1.65787	0.00675281
ENSAMEG00000016038	ENSAMEG00000016038	1.03813	0.0393662
ENSAMEG00000016064	ENSAMEG00000016064	1.74802	0.000121641
ENSAMEG00000016235	ENSAMEG00000016235	1.27224	0.000265083
ENSAMEG00000016258	ENSAMEG00000016258	2.22296	8.64957e-05
ENSAMEG00000016300	ENSAMEG00000016300	-1.32398	0.000491114
ENSAMEG00000016605	ENSAMEG00000016605	1.18397	0.0250698
ENSAMEG00000017401	ENSAMEG00000017401	2.73059	0.0435796
ENSAMEG00000017598	ENSAMEG00000017598	1.24286	0.0364763
ENSAMEG00000017622	ENSAMEG00000017622	2.17046	0.000224372
ENSAMEG00000017649	ENSAMEG00000017649	1.09291	0.0176284
ENSAMEG00000017929	ENSAMEG00000017929	-1.3321	0.0482985
ENSAMEG00000018811	ENSAMEG00000018811	2.03034	0.0456754
ENSAMEG00000019372	ENSAMEG00000019372	-1.41447	0.0013607
ENSAMEG00000004525	EPN2	1.06167	0.0343133
ENSAMEG00000014816	ETV3	1.07117	0.0274064
ENSAMEG00000001310	FA2H	1.6834	3.82425e-09
ENSAMEG00000014619	FABP5	-1.62205	0.00782467
ENSAMEG00000012286	FAM117A	1.02742	0.000351119
ENSAMEG00000017296	FAM168A	1.88767	0.0135145
ENSAMEG00000003473	FAM19A3	2.43175	5.61102e-05
ENSAMEG00000004200	FAM53B	1.31679	0.000491114
ENSAMEG00000010326	FAM98C	1.08141	0.0298574
ENSAMEG00000005984	FARSB	-1.17306	0.00454674
ENSAMEG00000018648	FBXL14	1.38853	1.32456e-05
ENSAMEG00000016139	FBXO7	-1.05454	0.0414739
ENSAMEG00000010382	FCHSD1	1.04015	0.00338144
ENSAMEG00000012003	FCRL4	1.15584	0.0160562
ENSAMEG00000008370	FLYWCH1	1.24865	0.00147502
ENSAMEG00000015695	FOSL2	1.65908	9.0844e-05
ENSAMEG00000017530	FRMD8	1.20892	0.00133466
ENSAMEG00000013077	FRS3	1.26521	0.000570818
ENSAMEG00000016831	FTH1	-1.00483	0.0143453
ENSAMEG00000007616	FUT4	1.34271	0.00576312
ENSAMEG00000000961	GABPB2	1.44067	0.0406571
ENSAMEG00000004529	GADD45A	1.30588	0.000424221
ENSAMEG00000016701	GALNT10	1.40203	0.00478906
ENSAMEG00000000505	GFOD1	2.04347	0.0005779
ENSAMEG00000014726	GIGYF1	1.15693	0.00402963
ENSAMEG00000005713	GIPC3	1.18436	0.0390826
ENSAMEG00000005731	GIPC3	-1.52238	0.000188183
ENSAMEG00000008090	GLTSCR1	1.76682	4.0437e-05
ENSAMEG00000008528	GNG5	-1.09483	0.00136341
ENSAMEG00000004131	GOLM1	1.12625	0.0493107
ENSAMEG00000001177	GORASP1	1.02197	0.00092996
ENSAMEG00000003623	GOT1	-1.07301	0.0314871
ENSAMEG00000000918	GPR152	1.42286	0.0127947
ENSAMEG00000006340	GPR161	1.21414	0.00208276
ENSAMEG00000003593	GPSM1	1.3718	0.00440436
ENSAMEG00000012590	GPX1	-1.12958	0.015698
ENSAMEG00000018284	GSE1	1.45886	0.0414739
ENSAMEG00000006567	GSTK1	-1.44317	0.0280746
ENSAMEG00000018030	GSTO1	-1.32047	0.00223969
ENSAMEG00000004003	H6PD	1.93745	0.00485728
ENSAMEG00000018450	HCFC1	1.0647	0.00959833
ENSAMEG00000000063	HCN3	1.2061	0.00526147
ENSAMEG00000011278	HDAC4	1.32905	0.0108286
ENSAMEG00000008883	HDC	-1.42943	0.00749388
ENSAMEG00000011795	HECA	1.28382	0.00332085
ENSAMEG00000001622	HELZ2	1.69944	3.50517e-06
ENSAMEG00000017535	HGS	1.03407	0.00277077
ENSAMEG00000018389	HIGD1B	-1.22316	0.0148955
ENSAMEG00000009541	HINT3	2.2933	0.000117978
ENSAMEG00000000518	HIVEP3	1.4599	0.008058
ENSAMEG00000001944	HLA-DMA	-1.01076	0.0300148
ENSAMEG00000012322	HSD11B1L	1.60333	0.0436569
ENSAMEG00000011720	HYAL3	-1.14351	0.0453323
ENSAMEG00000016413	ICA1	-1.55769	0.00779345
ENSAMEG00000020275	IER2	1.14456	0.0097049
ENSAMEG00000011068	IFI30	-1.45594	0.00664075
ENSAMEG00000003396	IFITM5	2.35814	4.13108e-11
ENSAMEG00000014282	IGLON5	2.10941	0.000656193
ENSAMEG00000000410	IKBKG	1.0168	0.019398
ENSAMEG00000017474	IL24	-1.19289	0.0233686
ENSAMEG00000004069	IL4R	2.19721	1.66637e-17
ENSAMEG00000011676	IL6R	1.7226	7.4297e-05
ENSAMEG00000013443	INPP4A	1.11471	0.00865606
ENSAMEG00000003733	INPP5E	1.13577	0.00864604
ENSAMEG00000014721	INSRR	1.39081	0.0193125
ENSAMEG00000015435	IQSEC1	1.15706	0.0141474
ENSAMEG00000018270	ISCA2	1.2823	0.0340803
ENSAMEG00000011239	ISYNA1	1.61733	0.000942405
ENSAMEG00000020225	ITPRIP	1.91143	7.78556e-12
ENSAMEG00000019802	ITPRIPL2	2.01091	0.00827781
ENSAMEG00000017840	JADE2,	1.10045	0.00865606
ENSAMEG00000012298	JUNB	1.17034	0.00429126
ENSAMEG00000011063	KATNIP	1.46534	0.00152527
ENSAMEG00000020084	KCNA3	1.574	0.0343623
ENSAMEG00000010374	KCNG2	2.4483	0.000301802
ENSAMEG00000012064	KCTD6	-1.40074	0.00866429
ENSAMEG00000015022	KDELR1	-1.00405	0.0125218
ENSAMEG00000012045	KDM4B	1.08672	0.000118475
ENSAMEG00000016978	KDM6B	1.59547	1.34311e-06
ENSAMEG00000014099	KIF11	1.11351	0.0458135
ENSAMEG00000012441	KIF21B	1.62452	0.0108896
ENSAMEG00000004470	KIRREL	1.78727	0.00123541
ENSAMEG00000012830	KLHL18	1.13087	0.0152546
ENSAMEG00000009634	KLHL21	1.12519	0.00425122
ENSAMEG00000014317	KLK5	-3.4873	0.0448645
ENSAMEG00000017901	KLRG2	-1.61652	0.0295554
ENSAMEG00000006918	KMT2D,	1.49701	0.015371
ENSAMEG00000003722	KMT5C	1.35781	5.42212e-05
ENSAMEG00000008416	KREMEN1	1.6213	0.00300196
ENSAMEG00000005246	KSR1	1.38642	0.00925113
ENSAMEG00000000664	LAPTM4B	-1.25281	0.00372108
ENSAMEG00000004241	LASP1	1.1947	3.01713e-06
ENSAMEG00000018798	LCOR	1.65939	0.0319549
ENSAMEG00000013817	LDLRAD3	1.65112	0.000165129
ENSAMEG00000005627	LENG8	1.36287	9.73043e-06
ENSAMEG00000002100	LONRF3	1.74747	0.0441626
ENSAMEG00000014941	LRCH4	1.28323	0.000117978
ENSAMEG00000008604	LRFN1	2.08295	1.14156e-09
ENSAMEG00000009584	LRIG1	1.50068	0.0405957
ENSAMEG00000009596	LRP8	1.90891	0.0193219
ENSAMEG00000005543	LRRC28	-1.37181	0.0040846
ENSAMEG00000009715	LRRC42	-1.0213	0.0186309
ENSAMEG00000004784	LRRC75A	1.82377	0.00972625
ENSAMEG00000014302	LRRK1	1.26249	0.00209915
ENSAMEG00000006483	LSM2	-1.08221	0.0469654
ENSAMEG00000018286	LTBP2	1.15598	0.0458916
ENSAMEG00000017416	LY86	-1.14434	0.0328962
ENSAMEG00000017445	LYRM4	-1.51027	0.0127808
ENSAMEG00000011057	LZTS3	1.55795	0.00812018
ENSAMEG00000014796	MAGED2	-1.04622	0.0385738
ENSAMEG00000008002	MAP3K9	1.7405	0.000366607
ENSAMEG00000008238	MAPK8IP3	1.74057	2.15017e-10
ENSAMEG00000011019	MAST3	1.6417	1.04241e-07
ENSAMEG00000010530	MBP	1.09739	2.6423e-05
ENSAMEG00000007839	MCAM	1.36471	0.0302804
ENSAMEG00000015290	MDGA1	1.18281	0.0407527
ENSAMEG00000018865	MFSD6L	1.12923	0.0408119
ENSAMEG00000003550	MGST1	-1.01994	0.0147412
ENSAMEG00000015946	MINK1	1.39776	1.78035e-07
ENSAMEG00000021943	MIR26B	3.42445	7.85276e-07
ENSAMEG00000021315	MIR27A	1.59786	0.0458427
ENSAMEG00000004398	MLLT6	1.59531	0.000305321
ENSAMEG00000013623	MMACHC	-1.55678	0.00545824
ENSAMEG00000005545	MMP25	1.40031	1.20538e-06
ENSAMEG00000007541	MNT	1.43225	0.000492861
ENSAMEG00000014769	MON1B	1.27712	0.000339757
ENSAMEG00000008591	MRPL21	-1.4111	0.014217
ENSAMEG00000009104	MRPL58	-1.07616	0.0382453
ENSAMEG00000003014	MRTO4	-1.37448	0.0312145
ENSAMEG00000016109	MSRA	-1.01294	0.00429126
ENSAMEG00000008902	MTA3	-1.49823	0.00041644
ENSAMEG00000002234	MTSS1L	1.27995	0.0415032
ENSAMEG00000016108	MXD1	1.05615	0.00343212
ENSAMEG00000007362	MYBPC3	1.14708	0.00151599
ENSAMEG00000010241	MYO9B	1.11725	0.000305321
ENSAMEG00000004175	NACA	-1.29235	0.000256954
ENSAMEG00000015231	NAIF1	1.35147	0.000558507
ENSAMEG00000002113	nan	4.39893	2.6614e-23
ENSAMEG00000013428	nan	3.78594	1.66637e-17
ENSAMEG00000018612	nan	2.419	6.91515e-17
ENSAMEG00000000113	nan	1.84864	7.78556e-12
ENSAMEG00000007755	nan	1.95212	1.36472e-10
ENSAMEG00000022502	nan	2.3388	4.67041e-10
ENSAMEG00000008431	nan	2.5606	4.14226e-09
ENSAMEG00000000788	nan	1.62588	1.11569e-08
ENSAMEG00000007925	nan	2.05935	4.89085e-08
ENSAMEG00000012410	nan	1.70416	4.89085e-08
ENSAMEG00000005667	nan	2.22052	4.91192e-08
ENSAMEG00000014001	nan	2.39505	5.17009e-08
ENSAMEG00000018133	nan	3.00787	2.28106e-07
ENSAMEG00000004933	nan	1.92148	2.52407e-07
ENSAMEG00000010539	nan	2.35299	2.5768e-07
ENSAMEG00000011467	nan	2.75139	4.24104e-07
ENSAMEG00000013456	nan	1.76697	6.6041e-07
ENSAMEG00000015448	nan	1.83809	1.6192e-06
ENSAMEG00000003680	nan	1.88099	1.97341e-06
ENSAMEG00000006761	nan	1.58458	2.10378e-06
ENSAMEG00000008367	nan	2.98853	2.19036e-06
ENSAMEG00000003388	nan	1.7305	2.40597e-06
ENSAMEG00000011959	nan	1.37303	4.37056e-06
ENSAMEG00000019652	nan	1.45531	5.39608e-06
ENSAMEG00000003253	nan	1.34689	5.72923e-06
ENSAMEG00000015286	nan	1.21061	9.01411e-06
ENSAMEG00000017419	nan	1.35459	1.06043e-05
ENSAMEG00000008907	nan	1.87424	1.64812e-05
ENSAMEG00000004738	nan	2.50404	3.69261e-05
ENSAMEG00000007799	nan	1.62248	5.42212e-05
ENSAMEG00000002696	nan	1.42501	6.64736e-05
ENSAMEG00000002066	nan	1.12462	8.40297e-05
ENSAMEG00000019691	nan	1.76683	9.04286e-05
ENSAMEG00000004297	nan	1.99319	0.000116013
ENSAMEG00000010102	nan	1.33065	0.000224372
ENSAMEG00000011465	nan	1.09308	0.000229864
ENSAMEG00000008710	nan	1.99747	0.000240622
ENSAMEG00000010604	nan	1.50415	0.000446163
ENSAMEG00000006159	nan	1.28383	0.000558507
ENSAMEG00000004013	nan	2.11694	0.000568484
ENSAMEG00000006595	nan	1.29123	0.000652863
ENSAMEG00000016352	nan	1.35644	0.000657905
ENSAMEG00000010905	nan	1.83007	0.000843779
ENSAMEG00000002435	nan	1.14792	0.000885792
ENSAMEG00000006668	nan	1.97971	0.00100133
ENSAMEG00000002065	nan	1.94726	0.00109809
ENSAMEG00000000248	nan	1.17389	0.00123541
ENSAMEG00000016841	nan	2.14385	0.00136341
ENSAMEG00000003569	nan	1.13228	0.00146678
ENSAMEG00000020602	nan	1.38171	0.00152527
ENSAMEG00000019719	nan	1.01421	0.00152527
ENSAMEG00000005931	nan	1.8403	0.00176368
ENSAMEG00000005198	nan	1.40158	0.00182048
ENSAMEG00000012465	nan	1.59108	0.00203859
ENSAMEG00000004299	nan	1.17276	0.00220254
ENSAMEG00000013611	nan	1.11245	0.00220475
ENSAMEG00000000056	nan	1.16798	0.00221114
ENSAMEG00000006685	nan	1.37086	0.00233561
ENSAMEG00000001402	nan	2.9336	0.00236045
ENSAMEG00000016092	nan	1.28339	0.0030615
ENSAMEG00000017269	nan	1.05808	0.00394719
ENSAMEG00000000513	nan	1.94628	0.00395766
ENSAMEG00000019955	nan	1.78225	0.00485728
ENSAMEG00000002559	nan	1.20196	0.00572236
ENSAMEG00000010428	nan	1.85317	0.0070597
ENSAMEG00000008619	nan	2.5328	0.00782467
ENSAMEG00000000381	nan	2.18151	0.00866429
ENSAMEG00000005738	nan	1.94736	0.00880189
ENSAMEG00000006931	nan	1.33676	0.00880189
ENSAMEG00000014958	nan	1.34366	0.0110498
ENSAMEG00000000662	nan	1.13006	0.0111376
ENSAMEG00000005597	nan	1.57128	0.0127947
ENSAMEG00000000710	nan	2.03195	0.013479
ENSAMEG00000017006	nan	1.44705	0.0148986
ENSAMEG00000003334	nan	1.71939	0.0170957
ENSAMEG00000012259	nan	2.59857	0.0183797
ENSAMEG00000007156	nan	1.52615	0.0189822
ENSAMEG00000001770	nan	1.41885	0.0197118
ENSAMEG00000006482	nan	1.1124	0.0209201
ENSAMEG00000010577	nan	1.67516	0.0213204
ENSAMEG00000008265	nan	1.12137	0.0217118
ENSAMEG00000010235	nan	1.00166	0.0219621
ENSAMEG00000015920	nan	1.92029	0.0225653
ENSAMEG00000011780	nan	1.36977	0.0231816
ENSAMEG00000007914	nan	1.47127	0.0246186
ENSAMEG00000010144	nan	1.1706	0.0263093
ENSAMEG00000018078	nan	1.6585	0.0268606
ENSAMEG00000002146	nan	1.18192	0.0272037
ENSAMEG00000010445	nan	1.7586	0.0294518
ENSAMEG00000003699	nan	1.73228	0.0297989
ENSAMEG00000013795	nan	1.17726	0.0300148
ENSAMEG00000011451	nan	1.41616	0.0305528
ENSAMEG00000018722	nan	2.00871	0.0411403
ENSAMEG00000008432	nan	1.17211	0.0456706
ENSAMEG00000003802	nan	1.04607	0.047436
ENSAMEG00000002408	nan	1.017	0.0499206
ENSAMEG00000023447	nan	-1.99335	2.45964e-10
ENSAMEG00000023452	nan	-2.00901	3.07669e-09
ENSAMEG00000023453	nan	-2.18572	1.74888e-08
ENSAMEG00000023448	nan	-1.83024	2.27077e-08
ENSAMEG00000023422	nan	-1.85578	1.06701e-07
ENSAMEG00000023442	nan	-2.01566	3.59537e-07
ENSAMEG00000023436	nan	-1.71261	1.20538e-06
ENSAMEG00000023441	nan	-2.19404	3.00761e-05
ENSAMEG00000023443	nan	-1.78662	3.69261e-05
ENSAMEG00000023439	nan	-1.94132	4.04411e-05
ENSAMEG00000018667	nan	-1.78362	0.000103603
ENSAMEG00000023426	nan	-1.94858	0.000117531
ENSAMEG00000023424	nan	-2.39739	0.000138185
ENSAMEG00000008343	nan	-1.72339	0.000236018
ENSAMEG00000005970	nan	-1.47894	0.000801945
ENSAMEG00000023433	nan	-2.12536	0.000865052
ENSAMEG00000023430	nan	-1.69491	0.000942405
ENSAMEG00000000777	nan	-1.62542	0.000976989
ENSAMEG00000023455	nan	-1.61172	0.00102794
ENSAMEG00000019291	nan	-1.21494	0.00123541
ENSAMEG00000023273	nan	-2.74827	0.00154317
ENSAMEG00000001336	nan	-1.37692	0.00211519
ENSAMEG00000021079	nan	-1.99768	0.00274541
ENSAMEG00000018663	nan	-1.8304	0.00303069
ENSAMEG00000003250	nan	-1.14094	0.00429126
ENSAMEG00000023435	nan	-2.41807	0.00446215
ENSAMEG00000013541	nan	-1.41382	0.00464315
ENSAMEG00000023449	nan	-4.61247	0.00566569
ENSAMEG00000012060	nan	-1.63256	0.00576312
ENSAMEG00000013303	nan	-1.68236	0.00620307
ENSAMEG00000023450	nan	-3.27265	0.00665309
ENSAMEG00000014906	nan	-1.6047	0.00718827
ENSAMEG00000007360	nan	-1.268	0.00906202
ENSAMEG00000006019	nan	-1.09773	0.00942308
ENSAMEG00000007830	nan	-1.48632	0.010251
ENSAMEG00000020113	nan	-1.42303	0.0108109
ENSAMEG00000023445	nan	-1.74595	0.0108841
ENSAMEG00000008906	nan	-1.13791	0.0111376
ENSAMEG00000005607	nan	-1.27763	0.0136596
ENSAMEG00000000155	nan	-1.46213	0.0137098
ENSAMEG00000008190	nan	-1.95424	0.0143103
ENSAMEG00000010813	nan	-1.83261	0.0237018
ENSAMEG00000010276	nan	-1.22607	0.0251038
ENSAMEG00000005040	nan	-1.3645	0.0272037
ENSAMEG00000014283	nan	-1.83377	0.0273087
ENSAMEG00000010684	nan	-1.3243	0.0302804
ENSAMEG00000001443	nan	-2.531	0.0382453
ENSAMEG00000000874	nan	-1.07229	0.0390694
ENSAMEG00000007153	nan	-1.2441	0.0419632
ENSAMEG00000013811	nan	-1.17395	0.0452896
ENSAMEG00000011492	nan	-1.13454	0.0464136
ENSAMEG00000006298	nan	-1.1082	0.0489272
ENSAMEG00000003456	nan	-1.01078	0.0493107
ENSAMEG00000015417	NCOR2	1.05848	2.6423e-05
ENSAMEG00000015628	NDUFA9	-1.05383	0.0447692
ENSAMEG00000012966	NDUFAF3	-1.08198	0.0280746
ENSAMEG00000007738	NECTIN1	1.56723	0.0059831
ENSAMEG00000001187	NEK2	-1.00327	0.0380572
ENSAMEG00000013329	NFATC2	1.36937	0.0456749
ENSAMEG00000010676	NLRC3	1.13025	0.0341688
ENSAMEG00000003827	NOTCH1	1.97469	5.23534e-07
ENSAMEG00000006818	NPRL3	1.09281	0.0202944
ENSAMEG00000010791	NPTXR	2.37038	0.000117383
ENSAMEG00000008117	NR2E1	1.21623	0.048357
ENSAMEG00000006350	NRBP2	1.32662	0.026222
ENSAMEG00000000955	OPA3	1.07714	0.00258372
ENSAMEG00000007881	OSM	1.10824	0.0141759
ENSAMEG00000007188	OXA1L	-1.01196	0.0085434
ENSAMEG00000020169	P2RY10	-1.11781	0.00223969
ENSAMEG00000020290	P2RY2	1.37125	0.0141657
ENSAMEG00000014645	PAG1	1.55754	0.0104945
ENSAMEG00000018209	PAPLN	1.94431	1.65967e-05
ENSAMEG00000014369	PARM1	1.66931	0.0079183
ENSAMEG00000006488	PDCL	1.06775	0.0419632
ENSAMEG00000006779	PEX14	1.01098	0.0169424
ENSAMEG00000001131	PHF19	1.17196	0.00694615
ENSAMEG00000002063	PIK3R5	1.90698	1.14811e-10
ENSAMEG00000005756	PIP5K1C	1.27017	4.0437e-05
ENSAMEG00000007004	PITPNM3	1.92792	0.00782467
ENSAMEG00000005020	PLAC8	-1.19847	0.0197159
ENSAMEG00000001928	PLIN5	1.86304	0.000159084
ENSAMEG00000012698	PMEPA1	1.22872	0.0146211
ENSAMEG00000004897	PNO1	-1.02919	0.0218189
ENSAMEG00000017531	POLR3C	-1.07472	0.0268606
ENSAMEG00000006850	PPA2	-1.31242	0.000595952
ENSAMEG00000008905	PPM1F	1.21987	0.00171246
ENSAMEG00000011968	PPP1R16B	1.03017	0.013169
ENSAMEG00000016613	PPP1R32	1.63538	0.00266313
ENSAMEG00000012115	PPP1R3F	1.13484	0.0340983
ENSAMEG00000004019	PRELID2	-1.4464	0.00925236
ENSAMEG00000009157	PROKR2	1.82852	0.00406265
ENSAMEG00000004618	PROSER2	1.08837	0.0300606
ENSAMEG00000010689	PSD4	1.18057	2.12905e-05
ENSAMEG00000012695	PSMA4	-1.13018	0.0305528
ENSAMEG00000011192	PURA	1.21826	0.00055961
ENSAMEG00000003573	QSOX2	1.00622	0.00371705
ENSAMEG00000002249	RAB39A	1.40542	0.0263093
ENSAMEG00000010674	RAB3D	1.08043	0.00013502
ENSAMEG00000006764	RAC1	-1.17589	0.000138185
ENSAMEG00000000004	RACK1	-1.09678	0.0242475
ENSAMEG00000006479	RADIL	1.03056	0.01672
ENSAMEG00000007412	RAP1GAP2	1.25456	0.0346473
ENSAMEG00000005778	RARRES3	-1.80701	0.0492784
ENSAMEG00000008116	RASL11B	-1.27862	0.0322216
ENSAMEG00000005914	RAX2	1.15806	0.0449414
ENSAMEG00000001198	RBM33	1.53001	0.0230049
ENSAMEG00000007306	REM2	1.70737	0.00617556
ENSAMEG00000003765	RERE	1.20629	0.0371306
ENSAMEG00000002091	RETSAT	1.78968	0.00152527
ENSAMEG00000014564	RFFL	1.1444	1.06862e-05
ENSAMEG00000018760	RGAG4	1.13162	0.00795393
ENSAMEG00000002006	RGS19	1.79168	8.60854e-08
ENSAMEG00000019884	RHOB	1.01162	0.00262404
ENSAMEG00000017107	RIN1	1.02453	0.0030615
ENSAMEG00000019835	RNASE6	-1.8593	3.00761e-05
ENSAMEG00000016375	RNF224	1.77866	0.014568
ENSAMEG00000016712	RPL12	-1.20137	0.0188731
ENSAMEG00000009498	RPL17	-1.12437	0.0240489
ENSAMEG00000004121	RPL19	-1.28503	0.0148955
ENSAMEG00000009864	RPL22	-1.34777	0.0230251
ENSAMEG00000004684	RPL23A	-1.56362	0.00760992
ENSAMEG00000003740	RPL24	-1.24066	0.0217006
ENSAMEG00000004205	RPL27A	-1.39545	0.00223255
ENSAMEG00000009163	RPL29	-1.13346	0.0414739
ENSAMEG00000001758	RPL34	-1.29011	0.0237018
ENSAMEG00000008510	RPL6	-1.00412	0.0426236
ENSAMEG00000005144	RPLP0	-1.06632	0.021792
ENSAMEG00000006935	RPLP2	-1.35309	0.0355779
ENSAMEG00000008015	RPS12	-1.3139	0.0293706
ENSAMEG00000002895	RPS13	-1.41599	0.00275482
ENSAMEG00000011083	RPS15A	-1.32617	0.0176284
ENSAMEG00000006087	RPS20	-1.02055	0.043468
ENSAMEG00000017818	RPS24	-1.27814	0.00193397
ENSAMEG00000000051	RPS25	-1.03532	0.0287676
ENSAMEG00000003260	RPS26	-1.3513	0.00576312
ENSAMEG00000011918	RPS27	-1.52132	0.00032688
ENSAMEG00000009528	RPS29	-1.3846	0.0079183
ENSAMEG00000018425	RPS3A	-1.2013	0.0237018
ENSAMEG00000005805	RPS4X	-1.32369	0.00260471
ENSAMEG00000017412	RREB1	1.42849	0.0195505
ENSAMEG00000009570	RSL1D1	-1.24756	0.00670292
ENSAMEG00000018472	RTN4RL1	1.3993	2.32142e-06
ENSAMEG00000008951	RUFY1	-1.06117	0.00219268
ENSAMEG00000000202	RUNDC1	1.01704	0.0188926
ENSAMEG00000009223	RUNX2	1.32888	0.0195194
ENSAMEG00000011124	RXRA	1.25135	0.000419917
ENSAMEG00000000350	S100A10	-1.25215	0.0159993
ENSAMEG00000004215	S100A11	-1.4872	0.00260471
ENSAMEG00000012215	S100A4	-1.34758	0.0237018
ENSAMEG00000003180	SBNO2	1.89397	1.58222e-10
ENSAMEG00000005218	SCAMP4	1.02003	0.0138378
ENSAMEG00000006431	SCRIB	1.07361	0.00577369
ENSAMEG00000004061	SCUBE2	1.4301	0.0322216
ENSAMEG00000001536	SEC14L5	1.74207	0.000600036
ENSAMEG00000011782	SEMA3B	1.07644	0.00689916
ENSAMEG00000014336	SEMA4A	1.02132	0.00199539
ENSAMEG00000003393	SEMA4D	1.3051	7.4297e-05
ENSAMEG00000001879	SEMA6B	1.20969	0.00624467
ENSAMEG00000000929	SEMA6C	1.62215	0.000338527
ENSAMEG00000009057	SEMA7A	1.27713	0.000340126
ENSAMEG00000011266	SESN2	1.37387	3.6499e-06
ENSAMEG00000014455	SETD1B	1.348	0.0168442
ENSAMEG00000010073	SF3B4	-1.09414	0.021696
ENSAMEG00000000965	SFMBT2	1.72841	0.0355779
ENSAMEG00000015562	SH2B1	1.12718	0.00107704
ENSAMEG00000013785	SH2B3	1.5937	6.56773e-06
ENSAMEG00000013355	SH3RF1	1.53403	0.0168442
ENSAMEG00000003785	SHISA7	3.36152	1.36096e-16
ENSAMEG00000010583	SIPA1L3	1.10023	0.0339448
ENSAMEG00000002180	SIRT6	1.06847	0.0100034
ENSAMEG00000013446	SKI	1.80009	0.000147174
ENSAMEG00000008069	SLC12A7	1.05056	0.0119687
ENSAMEG00000014543	SLC12A9	1.05317	0.00121261
ENSAMEG00000001563	SLC45A4	1.07485	0.0482926
ENSAMEG00000009329	SLC6A6	1.11475	0.0380572
ENSAMEG00000013499	SLC9A8	1.69614	0.00280066
ENSAMEG00000017361	SLCO4A1	1.56305	5.04931e-06
ENSAMEG00000003318	SMAD3	1.97305	0.00133466
ENSAMEG00000006739	SMAD7	1.58398	8.59926e-07
ENSAMEG00000008123	SMARCE1	-1.16479	0.0149379
ENSAMEG00000019357	SMIM10L1	1.36317	0.00987302
ENSAMEG00000003669	SNAPC4	1.7695	1.74888e-08
ENSAMEG00000001009	SNIP1	1.04553	0.0367496
ENSAMEG00000020633	SNORD62	1.91194	0.0429718
ENSAMEG00000016500	SNRPB2	-1.00475	0.00576312
ENSAMEG00000019175	SOCS3	2.00717	4.23729e-06
ENSAMEG00000004494	SOCS7	1.80243	0.00327853
ENSAMEG00000018409	SPATA32	1.57122	0.000903924
ENSAMEG00000006165	SPATC1	2.11181	0.00880189
ENSAMEG00000011817	SPEN	1.12622	0.0366938
ENSAMEG00000005486	SPPL2B	1.05558	0.00438287
ENSAMEG00000015767	SPRED2	1.53747	0.00676429
ENSAMEG00000012398	SRGAP3	1.26667	0.00583218
ENSAMEG00000013466	SS18L1	1.29142	0.0339448
ENSAMEG00000003125	SSR3	-1.27375	0.000118475
ENSAMEG00000011461	STK35	1.51489	1.06862e-05
ENSAMEG00000011671	SUPT3H	-1.27041	0.00541078
ENSAMEG00000004592	SYNPO	1.72639	5.8973e-05
ENSAMEG00000000230	TAZ	1.31131	0.0109939
ENSAMEG00000004659	TBKBP1	2.2796	9.94966e-06
ENSAMEG00000009579	TCEA3	-2.36495	0.00304742
ENSAMEG00000018516	TCEAL8	-1.63154	0.00653531
ENSAMEG00000016986	TCTE3	1.64351	0.0352568
ENSAMEG00000014183	TEAD2	1.31307	0.00100896
ENSAMEG00000000069	TEDC1	1.11086	0.00441854
ENSAMEG00000017366	TET3	2.02885	0.0368569
ENSAMEG00000012353	TFE3	1.24616	5.54503e-05
ENSAMEG00000011645	TGFB1	-1.25285	0.0034373
ENSAMEG00000005391	TLE2	-1.11177	0.0458916
ENSAMEG00000019168	TMEM119	2.04667	0.000258516
ENSAMEG00000007424	TMEM132A	1.26047	0.00152527
ENSAMEG00000010032	TMEM156	-1.23592	0.00478906
ENSAMEG00000002711	TMEM170B	2.47267	0.000118475
ENSAMEG00000013245	TMEM182	1.0051	0.0482926
ENSAMEG00000004023	TMEM201	1.86093	4.75973e-06
ENSAMEG00000006209	TMEM225B	-1.04152	0.0407527
ENSAMEG00000004646	TMEM40	-1.06102	0.0298574
ENSAMEG00000006566	TNRC18	1.06482	0.000265083
ENSAMEG00000014689	TNS3	1.03291	0.0316584
ENSAMEG00000001919	TOLLIP	1.42218	7.4297e-05
ENSAMEG00000009209	TP53INP2	1.37746	0.0306201
ENSAMEG00000009237	TP73	1.05662	0.0406571
ENSAMEG00000008326	TPPP	2.26751	0.000102347
ENSAMEG00000018902	TREX1	-1.0654	0.0474185
ENSAMEG00000000207	TRIM35	1.05962	0.0153358
ENSAMEG00000010610	TRPM2	1.2777	0.000822229
ENSAMEG00000015683	TRPM6	2.56355	1.82117e-08
ENSAMEG00000001499	TSNARE1	1.19181	0.00397135
ENSAMEG00000011688	TSPOAP1	1.39387	0.00123541
ENSAMEG00000006872	TUBA1B	-1.17405	0.0146429
ENSAMEG00000007112	TUBB6	-1.04265	0.0266518
ENSAMEG00000002382	TUBGCP6	1.39105	6.35297e-06
ENSAMEG00000009544	TULP4	1.44892	0.0382453
ENSAMEG00000011557	TYK2	1.25678	0.000885792
ENSAMEG00000021738	U7	-2.50505	9.83905e-06
ENSAMEG00000017217	UCHL1	-1.6832	0.0406226
ENSAMEG00000013726	ULK1	1.42466	2.70184e-07
ENSAMEG00000008752	ULK3	1.06234	0.0005779
ENSAMEG00000009036	USH1G	1.1359	0.0441757
ENSAMEG00000016078	USP20	1.18086	1.4178e-05
ENSAMEG00000014103	USP36	1.06308	0.0057354
ENSAMEG00000016899	UVSSA	1.42094	0.00945125
ENSAMEG00000012843	UXT	-1.26957	0.0352051
ENSAMEG00000014162	VANGL2	1.54967	0.0337638
ENSAMEG00000001690	VDAC2	-1.04767	0.00429126
ENSAMEG00000015167	VWA2	1.81088	0.00429126
ENSAMEG00000016953	WDR27	1.34463	0.00941182
ENSAMEG00000015068	WDR70	-1.01159	0.00730389
ENSAMEG00000007849	WIPF2	1.42462	0.024482
ENSAMEG00000019975	XIRP1	2.00553	0.0464136
ENSAMEG00000018138	XRCC3	1.7292	5.50682e-08
ENSAMEG00000009393	YBX3	-1.01965	0.00865606
ENSAMEG00000008790	YDJC	1.55893	0.00577369
ENSAMEG00000002207	ZBED4	1.33127	0.00279145
ENSAMEG00000019669	ZBTB34	1.19526	0.0325095
ENSAMEG00000015639	ZBTB37	1.56056	0.0346775
ENSAMEG00000001783	ZBTB46	1.20858	0.0108708
ENSAMEG00000008349	ZC3H4	1.18194	0.00397135
ENSAMEG00000018253	ZCCHC14	2.31131	0.000843779
ENSAMEG00000011800	ZDHHC8	1.02331	0.00695489
ENSAMEG00000014349	ZFYVE28	1.41361	0.048074
ENSAMEG00000010742	ZMAT3	2.11036	0.0382453
ENSAMEG00000016114	ZMYND15	1.26072	0.00438287
ENSAMEG00000013848	ZNF32	-1.22335	0.0381957
ENSAMEG00000000725	ZNF687	1.07406	0.000354731
ENSAMEG00000016069	ZNRD1	-1.05356	0.0348511
ENSAMEG00000012935	ZSWIM4	1.3344	0.00102748
ENSAMEG00000015090	ZSWIM9	2.36015	0.000221996
