# Supplementary material for: Whole blood transcriptome profiling identifies candidate genes associated with alopecia in male giant pandas (Ailuropoda melanoleuca)
Source: BMC Genomics. 2022 Apr 12;23:297. doi: 10.1186/s12864-022-08501-z (PMC9004003; doi:10.1186/s12864-022-08501-z)
Supplement: Supplementary file 4 — Additional file 4: Table S4. [file 12864_2022_8501_MOESM4_ESM.xlsx]

## Sheet: Sheet1
Table S4. GO enrichment of differentially expressed genes.
GO enrichment of up-regulated DEGs
source	term_name	term_id	adjusted_p_value	negative_log10_of_adjusted_p_value	term_size	query_size	intersection_size	effective_domain_size	intersections(GENEID)
GO:MF	transcription regulator activity	GO:0140110	0.00124082	2.90629	1087	331	49	14589	ENSAMEG00000014001,ENSAMEG00000003827,ENSAMEG00000013456,ENSAMEG00000006739,ENSAMEG00000009662,ENSAMEG00000001622,ENSAMEG00000003040,ENSAMEG00000009014,ENSAMEG00000017419,ENSAMEG00000015417,ENSAMEG00000012353,ENSAMEG00000015695,ENSAMEG00000013446,ENSAMEG00000010102,ENSAMEG00000011465,ENSAMEG00000008710,ENSAMEG00000011124,ENSAMEG00000007541,ENSAMEG00000011192,ENSAMEG00000014183,ENSAMEG00000003318,…
GO:MF	semaphorin receptor binding	GO:0030215	0.00236811	2.6256	21	331	6	14589	ENSAMEG00000003393,ENSAMEG00000000929,ENSAMEG00000009057,ENSAMEG00000014336,ENSAMEG00000001879,ENSAMEG00000011782
GO:MF	binding	GO:0005488	0.010067	1.9971	10936	331	279	14589	ENSAMEG00000004069,ENSAMEG00000018612,ENSAMEG00000003785,ENSAMEG00000007136,ENSAMEG00000002888,ENSAMEG00000005564,ENSAMEG00000007755,ENSAMEG00000008238,ENSAMEG00000011996,ENSAMEG00000008604,ENSAMEG00000001310,ENSAMEG00000008431,ENSAMEG00000000788,ENSAMEG00000003669,ENSAMEG00000015683,ENSAMEG00000007925,ENSAMEG00000012410,ENSAMEG00000014001,ENSAMEG00000018138,ENSAMEG00000011019,ENSAMEG00000015946,…
GO:BP	regulation of transcription by RNA polymerase II	GO:0006357	0.000463552	3.3339	1322	305	57	14140	ENSAMEG00000003180,ENSAMEG00000014001,ENSAMEG00000003827,ENSAMEG00000006739,ENSAMEG00000016978,ENSAMEG00000009662,ENSAMEG00000001622,ENSAMEG00000011266,ENSAMEG00000002670,ENSAMEG00000003040,ENSAMEG00000009014,ENSAMEG00000017419,ENSAMEG00000015417,ENSAMEG00000012353,ENSAMEG00000003393,ENSAMEG00000015695,ENSAMEG00000013446,ENSAMEG00000013804,ENSAMEG00000011465,ENSAMEG00000008710,ENSAMEG00000004398,…
GO:BP	regulation of signaling	GO:0023051	0.00136379	2.86525	2082	305	77	14140	ENSAMEG00000003785,ENSAMEG00000020225,ENSAMEG00000008238,ENSAMEG00000011996,ENSAMEG00000015946,ENSAMEG00000003827,ENSAMEG00000006739,ENSAMEG00000011266,ENSAMEG00000019175,ENSAMEG00000013785,ENSAMEG00000014564,ENSAMEG00000016078,ENSAMEG00000010689,ENSAMEG00000015417,ENSAMEG00000004592,ENSAMEG00000011676,ENSAMEG00000003393,ENSAMEG00000002066,ENSAMEG00000002711,ENSAMEG00000013446,ENSAMEG00000001928,…
GO:BP	transcription by RNA polymerase II	GO:0006366	0.00167482	2.77603	1375	305	57	14140	ENSAMEG00000003180,ENSAMEG00000014001,ENSAMEG00000003827,ENSAMEG00000006739,ENSAMEG00000016978,ENSAMEG00000009662,ENSAMEG00000001622,ENSAMEG00000011266,ENSAMEG00000002670,ENSAMEG00000003040,ENSAMEG00000009014,ENSAMEG00000017419,ENSAMEG00000015417,ENSAMEG00000012353,ENSAMEG00000003393,ENSAMEG00000015695,ENSAMEG00000013446,ENSAMEG00000013804,ENSAMEG00000011465,ENSAMEG00000008710,ENSAMEG00000004398,…
GO:BP	regulation of transcription, DNA-templated	GO:0006355	0.0031615	2.50011	2240	305	80	14140	ENSAMEG00000003180,ENSAMEG00000014001,ENSAMEG00000003827,ENSAMEG00000013456,ENSAMEG00000006739,ENSAMEG00000016978,ENSAMEG00000009662,ENSAMEG00000001622,ENSAMEG00000011266,ENSAMEG00000002670,ENSAMEG00000003040,ENSAMEG00000009014,ENSAMEG00000017419,ENSAMEG00000015417,ENSAMEG00000012353,ENSAMEG00000002696,ENSAMEG00000003393,ENSAMEG00000015695,ENSAMEG00000013446,ENSAMEG00000013804,ENSAMEG00000010102,…
GO:BP	negative regulation of myotube differentiation	GO:0010832	0.00323607	2.48998	11	305	5	14140	ENSAMEG00000003827,ENSAMEG00000019168,ENSAMEG00000016352,ENSAMEG00000011278,ENSAMEG00000007156
GO:BP	regulation of nucleic acid-templated transcription	GO:1903506	0.00371066	2.43055	2287	305	81	14140	ENSAMEG00000003180,ENSAMEG00000014001,ENSAMEG00000003827,ENSAMEG00000013456,ENSAMEG00000006739,ENSAMEG00000016978,ENSAMEG00000009662,ENSAMEG00000001622,ENSAMEG00000011266,ENSAMEG00000002670,ENSAMEG00000003040,ENSAMEG00000009014,ENSAMEG00000017419,ENSAMEG00000015417,ENSAMEG00000012353,ENSAMEG00000002696,ENSAMEG00000003393,ENSAMEG00000015695,ENSAMEG00000013446,ENSAMEG00000013804,ENSAMEG00000010102,…
GO:BP	regulation of RNA biosynthetic process	GO:2001141	0.0037762	2.42295	2288	305	81	14140	ENSAMEG00000003180,ENSAMEG00000014001,ENSAMEG00000003827,ENSAMEG00000013456,ENSAMEG00000006739,ENSAMEG00000016978,ENSAMEG00000009662,ENSAMEG00000001622,ENSAMEG00000011266,ENSAMEG00000002670,ENSAMEG00000003040,ENSAMEG00000009014,ENSAMEG00000017419,ENSAMEG00000015417,ENSAMEG00000012353,ENSAMEG00000002696,ENSAMEG00000003393,ENSAMEG00000015695,ENSAMEG00000013446,ENSAMEG00000013804,ENSAMEG00000010102,…
GO:BP	negative regulation of cellular process	GO:0048523	0.0041236	2.38472	3075	305	101	14140	ENSAMEG00000020225,ENSAMEG00000003180,ENSAMEG00000018138,ENSAMEG00000013726,ENSAMEG00000003827,ENSAMEG00000006739,ENSAMEG00000018472,ENSAMEG00000011266,ENSAMEG00000002670,ENSAMEG00000019175,ENSAMEG00000008270,ENSAMEG00000013785,ENSAMEG00000014564,ENSAMEG00000018209,ENSAMEG00000015417,ENSAMEG00000001818,ENSAMEG00000003473,ENSAMEG00000003393,ENSAMEG00000002066,ENSAMEG00000008326,ENSAMEG00000002711,…
GO:BP	regulation of cell communication	GO:0010646	0.00422738	2.37393	2068	305	75	14140	ENSAMEG00000003785,ENSAMEG00000020225,ENSAMEG00000008238,ENSAMEG00000011996,ENSAMEG00000015946,ENSAMEG00000003827,ENSAMEG00000006739,ENSAMEG00000011266,ENSAMEG00000019175,ENSAMEG00000013785,ENSAMEG00000014564,ENSAMEG00000016078,ENSAMEG00000010689,ENSAMEG00000015417,ENSAMEG00000004592,ENSAMEG00000011676,ENSAMEG00000003393,ENSAMEG00000002066,ENSAMEG00000002711,ENSAMEG00000013446,ENSAMEG00000001928,…
GO:BP	regulation of RNA metabolic process	GO:0051252	0.00502841	2.29857	2458	305	85	14140	ENSAMEG00000005564,ENSAMEG00000003180,ENSAMEG00000014001,ENSAMEG00000003827,ENSAMEG00000013456,ENSAMEG00000006739,ENSAMEG00000016978,ENSAMEG00000009662,ENSAMEG00000001622,ENSAMEG00000011266,ENSAMEG00000002670,ENSAMEG00000008270,ENSAMEG00000003040,ENSAMEG00000009014,ENSAMEG00000017419,ENSAMEG00000015417,ENSAMEG00000012353,ENSAMEG00000002696,ENSAMEG00000003393,ENSAMEG00000015695,ENSAMEG00000013446,…
GO:BP	regulation of multicellular organismal development	GO:2000026	0.00589094	2.22982	1189	305	50	14140	ENSAMEG00000008238,ENSAMEG00000003827,ENSAMEG00000006739,ENSAMEG00000018472,ENSAMEG00000009662,ENSAMEG00000017419,ENSAMEG00000003722,ENSAMEG00000012353,ENSAMEG00000011676,ENSAMEG00000003393,ENSAMEG00000008326,ENSAMEG00000013446,ENSAMEG00000013804,ENSAMEG00000011465,ENSAMEG00000019168,ENSAMEG00000009057,ENSAMEG00000011124,ENSAMEG00000010905,ENSAMEG00000001177,ENSAMEG00000003318,ENSAMEG00000014336,…
GO:BP	regulation of primary metabolic process	GO:0080090	0.00625869	2.20352	3966	305	122	14140	ENSAMEG00000020225,ENSAMEG00000005564,ENSAMEG00000002063,ENSAMEG00000003180,ENSAMEG00000008238,ENSAMEG00000014001,ENSAMEG00000015946,ENSAMEG00000003827,ENSAMEG00000013456,ENSAMEG00000006739,ENSAMEG00000016978,ENSAMEG00000009662,ENSAMEG00000001622,ENSAMEG00000011266,ENSAMEG00000002670,ENSAMEG00000019175,ENSAMEG00000008270,ENSAMEG00000003040,ENSAMEG00000009014,ENSAMEG00000013785,ENSAMEG00000017419,…
GO:BP	regulation of cellular metabolic process	GO:0031323	0.00731668	2.13569	4104	305	125	14140	ENSAMEG00000020225,ENSAMEG00000005564,ENSAMEG00000002063,ENSAMEG00000003180,ENSAMEG00000008238,ENSAMEG00000014001,ENSAMEG00000015946,ENSAMEG00000013726,ENSAMEG00000003827,ENSAMEG00000013456,ENSAMEG00000006739,ENSAMEG00000016978,ENSAMEG00000009662,ENSAMEG00000001622,ENSAMEG00000011266,ENSAMEG00000002670,ENSAMEG00000019175,ENSAMEG00000008270,ENSAMEG00000003040,ENSAMEG00000009014,ENSAMEG00000013785,…
GO:BP	negative regulation of cellular metabolic process	GO:0031324	0.00785965	2.1046	1659	305	63	14140	ENSAMEG00000020225,ENSAMEG00000003180,ENSAMEG00000003827,ENSAMEG00000006739,ENSAMEG00000011266,ENSAMEG00000002670,ENSAMEG00000019175,ENSAMEG00000008270,ENSAMEG00000013785,ENSAMEG00000014564,ENSAMEG00000018209,ENSAMEG00000015417,ENSAMEG00000003393,ENSAMEG00000008326,ENSAMEG00000013446,ENSAMEG00000001928,ENSAMEG00000013804,ENSAMEG00000011465,ENSAMEG00000008710,ENSAMEG00000004398,ENSAMEG00000011124,…
GO:BP	negative regulation of RNA biosynthetic process	GO:1902679	0.00802354	2.09563	775	305	37	14140	ENSAMEG00000003180,ENSAMEG00000003827,ENSAMEG00000006739,ENSAMEG00000002670,ENSAMEG00000015417,ENSAMEG00000003393,ENSAMEG00000013446,ENSAMEG00000011465,ENSAMEG00000008710,ENSAMEG00000011124,ENSAMEG00000004529,ENSAMEG00000007541,ENSAMEG00000011192,ENSAMEG00000010905,ENSAMEG00000003318,ENSAMEG00000010840,ENSAMEG00000008905,ENSAMEG00000004299,ENSAMEG00000016108,ENSAMEG00000016114,ENSAMEG00000010799,…
GO:BP	negative regulation of nucleic acid-templated transcription	GO:1903507	0.00802354	2.09563	775	305	37	14140	ENSAMEG00000003180,ENSAMEG00000003827,ENSAMEG00000006739,ENSAMEG00000002670,ENSAMEG00000015417,ENSAMEG00000003393,ENSAMEG00000013446,ENSAMEG00000011465,ENSAMEG00000008710,ENSAMEG00000011124,ENSAMEG00000004529,ENSAMEG00000007541,ENSAMEG00000011192,ENSAMEG00000010905,ENSAMEG00000003318,ENSAMEG00000010840,ENSAMEG00000008905,ENSAMEG00000004299,ENSAMEG00000016108,ENSAMEG00000016114,ENSAMEG00000010799,…
GO:BP	negative regulation of nitrogen compound metabolic process	GO:0051172	0.0091941	2.03649	1523	305	59	14140	ENSAMEG00000020225,ENSAMEG00000003180,ENSAMEG00000003827,ENSAMEG00000006739,ENSAMEG00000011266,ENSAMEG00000002670,ENSAMEG00000019175,ENSAMEG00000008270,ENSAMEG00000013785,ENSAMEG00000014564,ENSAMEG00000018209,ENSAMEG00000015417,ENSAMEG00000003393,ENSAMEG00000008326,ENSAMEG00000013446,ENSAMEG00000013804,ENSAMEG00000011465,ENSAMEG00000008710,ENSAMEG00000004398,ENSAMEG00000011124,ENSAMEG00000004529,…
GO:BP	biological regulation	GO:0065007	0.00932919	2.03016	9041	305	231	14140	ENSAMEG00000004069,ENSAMEG00000003785,ENSAMEG00000020225,ENSAMEG00000000113,ENSAMEG00000005564,ENSAMEG00000002063,ENSAMEG00000003180,ENSAMEG00000008238,ENSAMEG00000011996,ENSAMEG00000001310,ENSAMEG00000014001,ENSAMEG00000018138,ENSAMEG00000016637,ENSAMEG00000015946,ENSAMEG00000010539,ENSAMEG00000013726,ENSAMEG00000003827,ENSAMEG00000013456,ENSAMEG00000006739,ENSAMEG00000016978,ENSAMEG00000018472,…
GO:BP	regulation of nucleobase-containing compound metabolic process	GO:0019219	0.0124294	1.90555	2631	305	88	14140	ENSAMEG00000005564,ENSAMEG00000003180,ENSAMEG00000014001,ENSAMEG00000003827,ENSAMEG00000013456,ENSAMEG00000006739,ENSAMEG00000016978,ENSAMEG00000009662,ENSAMEG00000001622,ENSAMEG00000011266,ENSAMEG00000002670,ENSAMEG00000008270,ENSAMEG00000003040,ENSAMEG00000009014,ENSAMEG00000017419,ENSAMEG00000015417,ENSAMEG00000003722,ENSAMEG00000012353,ENSAMEG00000002696,ENSAMEG00000003393,ENSAMEG00000015695,…
GO:BP	regulation of signal transduction	GO:0009966	0.0140392	1.85266	1836	305	67	14140	ENSAMEG00000003785,ENSAMEG00000020225,ENSAMEG00000008238,ENSAMEG00000011996,ENSAMEG00000015946,ENSAMEG00000003827,ENSAMEG00000006739,ENSAMEG00000011266,ENSAMEG00000019175,ENSAMEG00000013785,ENSAMEG00000014564,ENSAMEG00000016078,ENSAMEG00000010689,ENSAMEG00000015417,ENSAMEG00000011676,ENSAMEG00000003393,ENSAMEG00000002066,ENSAMEG00000002711,ENSAMEG00000013446,ENSAMEG00000001928,ENSAMEG00000011465,…
GO:BP	regulation of response to stimulus	GO:0048583	0.0168274	1.77398	2416	305	82	14140	ENSAMEG00000003785,ENSAMEG00000020225,ENSAMEG00000003180,ENSAMEG00000008238,ENSAMEG00000011996,ENSAMEG00000016637,ENSAMEG00000015946,ENSAMEG00000003827,ENSAMEG00000006739,ENSAMEG00000018472,ENSAMEG00000011266,ENSAMEG00000019175,ENSAMEG00000013785,ENSAMEG00000014564,ENSAMEG00000016078,ENSAMEG00000010689,ENSAMEG00000015417,ENSAMEG00000006564,ENSAMEG00000003722,ENSAMEG00000003473,ENSAMEG00000011676,…
GO:BP	convergent extension involved in neural plate elongation	GO:0022007	0.0171369	1.76607	3	305	3	14140	ENSAMEG00000013804,ENSAMEG00000016497,ENSAMEG00000014162
GO:BP	neural plate elongation	GO:0014022	0.0171369	1.76607	3	305	3	14140	ENSAMEG00000013804,ENSAMEG00000016497,ENSAMEG00000014162
GO:BP	positive regulation of transcription by RNA polymerase II	GO:0045944	0.0189042	1.72344	805	305	37	14140	ENSAMEG00000003180,ENSAMEG00000003827,ENSAMEG00000016978,ENSAMEG00000009662,ENSAMEG00000001622,ENSAMEG00000011266,ENSAMEG00000003040,ENSAMEG00000009014,ENSAMEG00000017419,ENSAMEG00000012353,ENSAMEG00000015695,ENSAMEG00000013804,ENSAMEG00000011465,ENSAMEG00000004398,ENSAMEG00000011124,ENSAMEG00000014183,ENSAMEG00000003318,ENSAMEG00000006241,ENSAMEG00000000056,ENSAMEG00000011390,ENSAMEG00000010799,…
GO:BP	transcription, DNA-templated	GO:0006351	0.0198923	1.70131	2349	305	80	14140	ENSAMEG00000003180,ENSAMEG00000014001,ENSAMEG00000003827,ENSAMEG00000013456,ENSAMEG00000006739,ENSAMEG00000016978,ENSAMEG00000009662,ENSAMEG00000001622,ENSAMEG00000011266,ENSAMEG00000002670,ENSAMEG00000003040,ENSAMEG00000009014,ENSAMEG00000017419,ENSAMEG00000015417,ENSAMEG00000012353,ENSAMEG00000002696,ENSAMEG00000003393,ENSAMEG00000015695,ENSAMEG00000013446,ENSAMEG00000013804,ENSAMEG00000010102,…
GO:BP	negative regulation of biological process	GO:0048519	0.0212985	1.67165	3392	305	106	14140	ENSAMEG00000020225,ENSAMEG00000003180,ENSAMEG00000018138,ENSAMEG00000013726,ENSAMEG00000003827,ENSAMEG00000006739,ENSAMEG00000018472,ENSAMEG00000009662,ENSAMEG00000011266,ENSAMEG00000002670,ENSAMEG00000019175,ENSAMEG00000008270,ENSAMEG00000013785,ENSAMEG00000014564,ENSAMEG00000018209,ENSAMEG00000015417,ENSAMEG00000006564,ENSAMEG00000001818,ENSAMEG00000003473,ENSAMEG00000003393,ENSAMEG00000002066,…
GO:BP	regulation of cellular process	GO:0050794	0.0216151	1.66524	8165	305	212	14140	ENSAMEG00000004069,ENSAMEG00000003785,ENSAMEG00000020225,ENSAMEG00000000113,ENSAMEG00000005564,ENSAMEG00000002063,ENSAMEG00000003180,ENSAMEG00000008238,ENSAMEG00000011996,ENSAMEG00000001310,ENSAMEG00000014001,ENSAMEG00000018138,ENSAMEG00000016637,ENSAMEG00000015946,ENSAMEG00000010539,ENSAMEG00000013726,ENSAMEG00000003827,ENSAMEG00000013456,ENSAMEG00000006739,ENSAMEG00000016978,ENSAMEG00000018472,…
GO:BP	nucleic acid-templated transcription	GO:0097659	0.0219589	1.65839	2394	305	81	14140	ENSAMEG00000003180,ENSAMEG00000014001,ENSAMEG00000003827,ENSAMEG00000013456,ENSAMEG00000006739,ENSAMEG00000016978,ENSAMEG00000009662,ENSAMEG00000001622,ENSAMEG00000011266,ENSAMEG00000002670,ENSAMEG00000003040,ENSAMEG00000009014,ENSAMEG00000017419,ENSAMEG00000015417,ENSAMEG00000012353,ENSAMEG00000002696,ENSAMEG00000003393,ENSAMEG00000015695,ENSAMEG00000013446,ENSAMEG00000013804,ENSAMEG00000010102,…
GO:BP	negative regulation of RNA metabolic process	GO:0051253	0.0221146	1.65532	843	305	38	14140	ENSAMEG00000003180,ENSAMEG00000003827,ENSAMEG00000006739,ENSAMEG00000002670,ENSAMEG00000008270,ENSAMEG00000015417,ENSAMEG00000003393,ENSAMEG00000013446,ENSAMEG00000011465,ENSAMEG00000008710,ENSAMEG00000011124,ENSAMEG00000004529,ENSAMEG00000007541,ENSAMEG00000011192,ENSAMEG00000010905,ENSAMEG00000003318,ENSAMEG00000010840,ENSAMEG00000008905,ENSAMEG00000004299,ENSAMEG00000016108,ENSAMEG00000016114,…
GO:BP	RNA biosynthetic process	GO:0032774	0.025285	1.59714	2403	305	81	14140	ENSAMEG00000003180,ENSAMEG00000014001,ENSAMEG00000003827,ENSAMEG00000013456,ENSAMEG00000006739,ENSAMEG00000016978,ENSAMEG00000009662,ENSAMEG00000001622,ENSAMEG00000011266,ENSAMEG00000002670,ENSAMEG00000003040,ENSAMEG00000009014,ENSAMEG00000017419,ENSAMEG00000015417,ENSAMEG00000012353,ENSAMEG00000002696,ENSAMEG00000003393,ENSAMEG00000015695,ENSAMEG00000013446,ENSAMEG00000013804,ENSAMEG00000010102,…
GO:BP	negative regulation of transcription, DNA-templated	GO:0045892	0.027052	1.5678	754	305	35	14140	ENSAMEG00000003180,ENSAMEG00000003827,ENSAMEG00000006739,ENSAMEG00000002670,ENSAMEG00000015417,ENSAMEG00000003393,ENSAMEG00000013446,ENSAMEG00000011465,ENSAMEG00000008710,ENSAMEG00000011124,ENSAMEG00000004529,ENSAMEG00000007541,ENSAMEG00000011192,ENSAMEG00000010905,ENSAMEG00000003318,ENSAMEG00000010840,ENSAMEG00000008905,ENSAMEG00000004299,ENSAMEG00000016108,ENSAMEG00000016114,ENSAMEG00000010799,…
GO:BP	regulation of nitrogen compound metabolic process	GO:0051171	0.0294094	1.53151	3874	305	117	14140	ENSAMEG00000020225,ENSAMEG00000005564,ENSAMEG00000003180,ENSAMEG00000008238,ENSAMEG00000014001,ENSAMEG00000015946,ENSAMEG00000003827,ENSAMEG00000013456,ENSAMEG00000006739,ENSAMEG00000016978,ENSAMEG00000009662,ENSAMEG00000001622,ENSAMEG00000011266,ENSAMEG00000002670,ENSAMEG00000019175,ENSAMEG00000008270,ENSAMEG00000003040,ENSAMEG00000009014,ENSAMEG00000013785,ENSAMEG00000017419,ENSAMEG00000014564,…
GO:BP	negative regulation of macromolecule biosynthetic process	GO:0010558	0.0413034	1.38401	900	305	39	14140	ENSAMEG00000003180,ENSAMEG00000003827,ENSAMEG00000006739,ENSAMEG00000011266,ENSAMEG00000002670,ENSAMEG00000015417,ENSAMEG00000003393,ENSAMEG00000013446,ENSAMEG00000011465,ENSAMEG00000008710,ENSAMEG00000011124,ENSAMEG00000004529,ENSAMEG00000007541,ENSAMEG00000011192,ENSAMEG00000010905,ENSAMEG00000003318,ENSAMEG00000010840,ENSAMEG00000008905,ENSAMEG00000004299,ENSAMEG00000016108,ENSAMEG00000016114,…
GO:BP	negative regulation of cellular biosynthetic process	GO:0031327	0.046361	1.33385	938	305	40	14140	ENSAMEG00000003180,ENSAMEG00000003827,ENSAMEG00000006739,ENSAMEG00000011266,ENSAMEG00000002670,ENSAMEG00000015417,ENSAMEG00000003393,ENSAMEG00000013446,ENSAMEG00000011465,ENSAMEG00000008710,ENSAMEG00000011124,ENSAMEG00000004529,ENSAMEG00000007541,ENSAMEG00000011192,ENSAMEG00000010905,ENSAMEG00000003318,ENSAMEG00000010840,ENSAMEG00000008905,ENSAMEG00000004299,ENSAMEG00000016108,ENSAMEG00000016114,…
GO enrichment of down-regulated DEGs
source	term_name	term_id	adjusted_p_value	negative_log10_of_adjusted_p_value	term_size	query_size	intersection_size	effective_domain_size	intersections(GENEID)
GO:MF	structural constituent of ribosome	GO:0003735	1.36434e-10	9.86508	264	149	21	14589	ENSAMEG00000011918,ENSAMEG00000017818,ENSAMEG00000004205,ENSAMEG00000005805,ENSAMEG00000002895,ENSAMEG00000018663,ENSAMEG00000003260,ENSAMEG00000004684,ENSAMEG00000009528,ENSAMEG00000004121,ENSAMEG00000011083,ENSAMEG00000016712,ENSAMEG00000009864,ENSAMEG00000001758,ENSAMEG00000018425,ENSAMEG00000009498,ENSAMEG00000008015,ENSAMEG00000006935,ENSAMEG00000009163,ENSAMEG00000008510,ENSAMEG00000006087
GO:MF	NADH dehydrogenase activity	GO:0003954	1.22798e-09	8.91081	26	149	9	14589	ENSAMEG00000023447,ENSAMEG00000023452,ENSAMEG00000023453,ENSAMEG00000023448,ENSAMEG00000023426,ENSAMEG00000023430,ENSAMEG00000023445,ENSAMEG00000004906,ENSAMEG00000015628
GO:MF	NADH dehydrogenase (ubiquinone) activity	GO:0008137	2.02906e-08	7.69271	23	149	8	14589	ENSAMEG00000023447,ENSAMEG00000023452,ENSAMEG00000023453,ENSAMEG00000023448,ENSAMEG00000023426,ENSAMEG00000023430,ENSAMEG00000023445,ENSAMEG00000004906
GO:MF	NADH dehydrogenase (quinone) activity	GO:0050136	2.02906e-08	7.69271	23	149	8	14589	ENSAMEG00000023447,ENSAMEG00000023452,ENSAMEG00000023453,ENSAMEG00000023448,ENSAMEG00000023426,ENSAMEG00000023430,ENSAMEG00000023445,ENSAMEG00000004906
GO:MF	structural molecule activity	GO:0005198	6.82115e-08	7.16614	487	149	24	14589	ENSAMEG00000011918,ENSAMEG00000000777,ENSAMEG00000017818,ENSAMEG00000004205,ENSAMEG00000005805,ENSAMEG00000002895,ENSAMEG00000018663,ENSAMEG00000003260,ENSAMEG00000004684,ENSAMEG00000009528,ENSAMEG00000006872,ENSAMEG00000004121,ENSAMEG00000011083,ENSAMEG00000016712,ENSAMEG00000009864,ENSAMEG00000001758,ENSAMEG00000018425,ENSAMEG00000009498,ENSAMEG00000007112,ENSAMEG00000008015,ENSAMEG00000006935,…
GO:MF	oxidoreductase activity, acting on NAD(P)H, quinone or similar compound as acceptor	GO:0016655	1.68662e-07	6.77298	29	149	8	14589	ENSAMEG00000023447,ENSAMEG00000023452,ENSAMEG00000023453,ENSAMEG00000023448,ENSAMEG00000023426,ENSAMEG00000023430,ENSAMEG00000023445,ENSAMEG00000004906
GO:MF	proton transmembrane transporter activity	GO:0015078	1.96023e-06	5.70769	97	149	11	14589	ENSAMEG00000023442,ENSAMEG00000023436,ENSAMEG00000023441,ENSAMEG00000023443,ENSAMEG00000023439,ENSAMEG00000000619,ENSAMEG00000017489,ENSAMEG00000008643,ENSAMEG00000004135,ENSAMEG00000014708,ENSAMEG00000012367
GO:MF	oxidoreductase activity, acting on NAD(P)H	GO:0016651	1.53413e-05	4.81414	69	149	9	14589	ENSAMEG00000023447,ENSAMEG00000023452,ENSAMEG00000023453,ENSAMEG00000023448,ENSAMEG00000023426,ENSAMEG00000023430,ENSAMEG00000023445,ENSAMEG00000004906,ENSAMEG00000015628
GO:MF	oxidoreductase activity	GO:0016491	0.000115737	3.93653	661	149	23	14589	ENSAMEG00000023447,ENSAMEG00000023452,ENSAMEG00000023453,ENSAMEG00000023448,ENSAMEG00000023436,ENSAMEG00000023443,ENSAMEG00000023439,ENSAMEG00000023426,ENSAMEG00000023430,ENSAMEG00000023455,ENSAMEG00000018030,ENSAMEG00000016109,ENSAMEG00000013623,ENSAMEG00000011068,ENSAMEG00000008643,ENSAMEG00000023445,ENSAMEG00000003550,ENSAMEG00000004376,ENSAMEG00000012590,ENSAMEG00000006567,ENSAMEG00000004906,…
GO:MF	mRNA 5'-UTR binding	GO:0048027	0.00831097	2.08035	16	149	4	14589	ENSAMEG00000002895,ENSAMEG00000009570,ENSAMEG00000003838,ENSAMEG00000018425
GO:MF	cytochrome-c oxidase activity	GO:0004129	0.0262648	1.58063	21	149	4	14589	ENSAMEG00000023436,ENSAMEG00000023443,ENSAMEG00000023439,ENSAMEG00000008643
GO:MF	heme-copper terminal oxidase activity	GO:0015002	0.0262648	1.58063	21	149	4	14589	ENSAMEG00000023436,ENSAMEG00000023443,ENSAMEG00000023439,ENSAMEG00000008643
GO:MF	oxidoreductase activity, acting on a heme group of donors	GO:0016675	0.0262648	1.58063	21	149	4	14589	ENSAMEG00000023436,ENSAMEG00000023443,ENSAMEG00000023439,ENSAMEG00000008643
GO:MF	oxidoreductase activity, acting on a heme group of donors, oxygen as acceptor	GO:0016676	0.0262648	1.58063	21	149	4	14589	ENSAMEG00000023436,ENSAMEG00000023443,ENSAMEG00000023439,ENSAMEG00000008643
GO:BP	organonitrogen compound biosynthetic process	GO:1901566	4.71115e-09	8.32687	1212	145	41	14140	ENSAMEG00000023442,ENSAMEG00000023441,ENSAMEG00000011918,ENSAMEG00000002183,ENSAMEG00000005620,ENSAMEG00000000619,ENSAMEG00000016335,ENSAMEG00000004330,ENSAMEG00000013130,ENSAMEG00000017818,ENSAMEG00000004205,ENSAMEG00000005805,ENSAMEG00000002895,ENSAMEG00000018663,ENSAMEG00000011645,ENSAMEG00000005984,ENSAMEG00000003260,ENSAMEG00000008509,ENSAMEG00000009065,ENSAMEG00000008883,ENSAMEG00000004684,…
GO:BP	peptide metabolic process	GO:0006518	1.97518e-08	7.70439	648	145	29	14140	ENSAMEG00000011918,ENSAMEG00000005620,ENSAMEG00000004330,ENSAMEG00000017818,ENSAMEG00000004205,ENSAMEG00000005805,ENSAMEG00000002895,ENSAMEG00000018663,ENSAMEG00000005984,ENSAMEG00000013623,ENSAMEG00000003260,ENSAMEG00000009065,ENSAMEG00000004684,ENSAMEG00000009528,ENSAMEG00000004121,ENSAMEG00000012590,ENSAMEG00000011083,ENSAMEG00000016712,ENSAMEG00000003740,ENSAMEG00000009864,ENSAMEG00000001758,…
GO:BP	translation	GO:0006412	2.40996e-08	7.61799	564	145	27	14140	ENSAMEG00000011918,ENSAMEG00000005620,ENSAMEG00000004330,ENSAMEG00000017818,ENSAMEG00000004205,ENSAMEG00000005805,ENSAMEG00000002895,ENSAMEG00000018663,ENSAMEG00000005984,ENSAMEG00000003260,ENSAMEG00000009065,ENSAMEG00000004684,ENSAMEG00000009528,ENSAMEG00000004121,ENSAMEG00000011083,ENSAMEG00000016712,ENSAMEG00000003740,ENSAMEG00000009864,ENSAMEG00000001758,ENSAMEG00000018425,ENSAMEG00000009498,…
GO:BP	ATP metabolic process	GO:0046034	3.13976e-08	7.5031	172	145	16	14140	ENSAMEG00000023447,ENSAMEG00000023452,ENSAMEG00000023448,ENSAMEG00000023442,ENSAMEG00000023436,ENSAMEG00000023441,ENSAMEG00000023430,ENSAMEG00000023455,ENSAMEG00000000619,ENSAMEG00000011645,ENSAMEG00000008643,ENSAMEG00000004135,ENSAMEG00000014708,ENSAMEG00000004906,ENSAMEG00000012367,ENSAMEG00000018902
GO:BP	peptide biosynthetic process	GO:0043043	3.90107e-08	7.40882	576	145	27	14140	ENSAMEG00000011918,ENSAMEG00000005620,ENSAMEG00000004330,ENSAMEG00000017818,ENSAMEG00000004205,ENSAMEG00000005805,ENSAMEG00000002895,ENSAMEG00000018663,ENSAMEG00000005984,ENSAMEG00000003260,ENSAMEG00000009065,ENSAMEG00000004684,ENSAMEG00000009528,ENSAMEG00000004121,ENSAMEG00000011083,ENSAMEG00000016712,ENSAMEG00000003740,ENSAMEG00000009864,ENSAMEG00000001758,ENSAMEG00000018425,ENSAMEG00000009498,…
GO:BP	amide biosynthetic process	GO:0043604	1.52032e-07	6.81807	658	145	28	14140	ENSAMEG00000011918,ENSAMEG00000005620,ENSAMEG00000016335,ENSAMEG00000004330,ENSAMEG00000017818,ENSAMEG00000004205,ENSAMEG00000005805,ENSAMEG00000002895,ENSAMEG00000018663,ENSAMEG00000005984,ENSAMEG00000003260,ENSAMEG00000009065,ENSAMEG00000004684,ENSAMEG00000009528,ENSAMEG00000004121,ENSAMEG00000011083,ENSAMEG00000016712,ENSAMEG00000003740,ENSAMEG00000009864,ENSAMEG00000001758,ENSAMEG00000018425,…
GO:BP	cellular amide metabolic process	GO:0043603	1.96357e-07	6.70695	812	145	31	14140	ENSAMEG00000011918,ENSAMEG00000005620,ENSAMEG00000016335,ENSAMEG00000004330,ENSAMEG00000017818,ENSAMEG00000004205,ENSAMEG00000005805,ENSAMEG00000002895,ENSAMEG00000018663,ENSAMEG00000005984,ENSAMEG00000013623,ENSAMEG00000003260,ENSAMEG00000009065,ENSAMEG00000004684,ENSAMEG00000009528,ENSAMEG00000004121,ENSAMEG00000012590,ENSAMEG00000011083,ENSAMEG00000016712,ENSAMEG00000003740,ENSAMEG00000009864,…
GO:BP	oxidative phosphorylation	GO:0006119	7.00228e-06	5.15476	76	145	10	14140	ENSAMEG00000023447,ENSAMEG00000023452,ENSAMEG00000023448,ENSAMEG00000023442,ENSAMEG00000023436,ENSAMEG00000023430,ENSAMEG00000023455,ENSAMEG00000008643,ENSAMEG00000004135,ENSAMEG00000004906
GO:BP	proton transmembrane transport	GO:1902600	1.66988e-05	4.77732	107	145	11	14140	ENSAMEG00000023442,ENSAMEG00000023436,ENSAMEG00000023441,ENSAMEG00000023443,ENSAMEG00000023439,ENSAMEG00000000619,ENSAMEG00000017489,ENSAMEG00000008643,ENSAMEG00000004135,ENSAMEG00000014708,ENSAMEG00000012367
GO:BP	ATP biosynthetic process	GO:0006754	4.89467e-05	4.31028	33	145	7	14140	ENSAMEG00000023442,ENSAMEG00000023441,ENSAMEG00000000619,ENSAMEG00000011645,ENSAMEG00000004135,ENSAMEG00000014708,ENSAMEG00000012367
GO:BP	ATP synthesis coupled proton transport	GO:0015986	9.48806e-05	4.02282	22	145	6	14140	ENSAMEG00000023442,ENSAMEG00000023441,ENSAMEG00000000619,ENSAMEG00000004135,ENSAMEG00000014708,ENSAMEG00000012367
GO:BP	energy coupled proton transport, down electrochemical gradient	GO:0015985	9.48806e-05	4.02282	22	145	6	14140	ENSAMEG00000023442,ENSAMEG00000023441,ENSAMEG00000000619,ENSAMEG00000004135,ENSAMEG00000014708,ENSAMEG00000012367
GO:BP	cellular respiration	GO:0045333	0.000124578	3.90456	102	145	10	14140	ENSAMEG00000023447,ENSAMEG00000023452,ENSAMEG00000023448,ENSAMEG00000023436,ENSAMEG00000023443,ENSAMEG00000023430,ENSAMEG00000023455,ENSAMEG00000010276,ENSAMEG00000004906,ENSAMEG00000018902
GO:BP	electron transport chain	GO:0022900	0.000164368	3.78418	105	145	10	14140	ENSAMEG00000023447,ENSAMEG00000023452,ENSAMEG00000023448,ENSAMEG00000023436,ENSAMEG00000023443,ENSAMEG00000023439,ENSAMEG00000023430,ENSAMEG00000023455,ENSAMEG00000008643,ENSAMEG00000004906
GO:BP	purine nucleoside triphosphate biosynthetic process	GO:0009145	0.000167402	3.77624	39	145	7	14140	ENSAMEG00000023442,ENSAMEG00000023441,ENSAMEG00000000619,ENSAMEG00000011645,ENSAMEG00000004135,ENSAMEG00000014708,ENSAMEG00000012367
GO:BP	purine ribonucleoside triphosphate biosynthetic process	GO:0009206	0.000167402	3.77624	39	145	7	14140	ENSAMEG00000023442,ENSAMEG00000023441,ENSAMEG00000000619,ENSAMEG00000011645,ENSAMEG00000004135,ENSAMEG00000014708,ENSAMEG00000012367
GO:BP	ribonucleoside triphosphate biosynthetic process	GO:0009201	0.000399602	3.39837	44	145	7	14140	ENSAMEG00000023442,ENSAMEG00000023441,ENSAMEG00000000619,ENSAMEG00000011645,ENSAMEG00000004135,ENSAMEG00000014708,ENSAMEG00000012367
GO:BP	oxidation-reduction process	GO:0055114	0.000476984	3.3215	837	145	26	14140	ENSAMEG00000023447,ENSAMEG00000023452,ENSAMEG00000023453,ENSAMEG00000023448,ENSAMEG00000023436,ENSAMEG00000023443,ENSAMEG00000023439,ENSAMEG00000023426,ENSAMEG00000023430,ENSAMEG00000023455,ENSAMEG00000018030,ENSAMEG00000016109,ENSAMEG00000013623,ENSAMEG00000011068,ENSAMEG00000008643,ENSAMEG00000023445,ENSAMEG00000003550,ENSAMEG00000004376,ENSAMEG00000012590,ENSAMEG00000003240,ENSAMEG00000010276,…
GO:BP	respiratory electron transport chain	GO:0022904	0.000741966	3.12962	48	145	7	14140	ENSAMEG00000023447,ENSAMEG00000023452,ENSAMEG00000023448,ENSAMEG00000023443,ENSAMEG00000023430,ENSAMEG00000023455,ENSAMEG00000004906
GO:BP	purine ribonucleoside triphosphate metabolic process	GO:0009205	0.000858255	3.06638	49	145	7	14140	ENSAMEG00000023442,ENSAMEG00000023441,ENSAMEG00000000619,ENSAMEG00000011645,ENSAMEG00000004135,ENSAMEG00000014708,ENSAMEG00000012367
GO:BP	nucleoside triphosphate biosynthetic process	GO:0009142	0.000858255	3.06638	49	145	7	14140	ENSAMEG00000023442,ENSAMEG00000023441,ENSAMEG00000000619,ENSAMEG00000011645,ENSAMEG00000004135,ENSAMEG00000014708,ENSAMEG00000012367
GO:BP	ribonucleoside triphosphate metabolic process	GO:0009199	0.0016954	2.77073	54	145	7	14140	ENSAMEG00000023442,ENSAMEG00000023441,ENSAMEG00000000619,ENSAMEG00000011645,ENSAMEG00000004135,ENSAMEG00000014708,ENSAMEG00000012367
GO:BP	purine nucleoside triphosphate metabolic process	GO:0009144	0.0016954	2.77073	54	145	7	14140	ENSAMEG00000023442,ENSAMEG00000023441,ENSAMEG00000000619,ENSAMEG00000011645,ENSAMEG00000004135,ENSAMEG00000014708,ENSAMEG00000012367
GO:BP	ATP synthesis coupled electron transport	GO:0042773	0.00220077	2.65743	36	145	6	14140	ENSAMEG00000023447,ENSAMEG00000023452,ENSAMEG00000023448,ENSAMEG00000023430,ENSAMEG00000023455,ENSAMEG00000004906
GO:BP	generation of precursor metabolites and energy	GO:0006091	0.00488265	2.31134	309	145	14	14140	ENSAMEG00000023447,ENSAMEG00000023452,ENSAMEG00000023448,ENSAMEG00000023442,ENSAMEG00000023436,ENSAMEG00000023443,ENSAMEG00000023439,ENSAMEG00000023430,ENSAMEG00000023455,ENSAMEG00000008643,ENSAMEG00000004135,ENSAMEG00000010276,ENSAMEG00000004906,ENSAMEG00000018902
GO:BP	nucleoside triphosphate metabolic process	GO:0009141	0.0100099	1.99957	70	145	7	14140	ENSAMEG00000023442,ENSAMEG00000023441,ENSAMEG00000000619,ENSAMEG00000011645,ENSAMEG00000004135,ENSAMEG00000014708,ENSAMEG00000012367
GO:BP	energy derivation by oxidation of organic compounds	GO:0015980	0.0111254	1.95368	166	145	10	14140	ENSAMEG00000023447,ENSAMEG00000023452,ENSAMEG00000023448,ENSAMEG00000023436,ENSAMEG00000023443,ENSAMEG00000023430,ENSAMEG00000023455,ENSAMEG00000010276,ENSAMEG00000004906,ENSAMEG00000018902
GO:BP	metabolic process	GO:0008152	0.0403801	1.39383	8661	145	112	14140	ENSAMEG00000023447,ENSAMEG00000023452,ENSAMEG00000023453,ENSAMEG00000023448,ENSAMEG00000023442,ENSAMEG00000023436,ENSAMEG00000023441,ENSAMEG00000019835,ENSAMEG00000023443,ENSAMEG00000023439,ENSAMEG00000023426,ENSAMEG00000006764,ENSAMEG00000011918,ENSAMEG00000008902,ENSAMEG00000015113,ENSAMEG00000006850,ENSAMEG00000002183,ENSAMEG00000023430,ENSAMEG00000023455,ENSAMEG00000005620,ENSAMEG00000003009,…
GO:CC	ribosome	GO:0005840	3.93039e-14	13.4056	324	159	27	14591	ENSAMEG00000011918,ENSAMEG00000017818,ENSAMEG00000004205,ENSAMEG00000005805,ENSAMEG00000002895,ENSAMEG00000018663,ENSAMEG00000003260,ENSAMEG00000004684,ENSAMEG00000009528,ENSAMEG00000020113,ENSAMEG00000008591,ENSAMEG00000004121,ENSAMEG00000011083,ENSAMEG00000016712,ENSAMEG00000003740,ENSAMEG00000005144,ENSAMEG00000009864,ENSAMEG00000001758,ENSAMEG00000018425,ENSAMEG00000009498,ENSAMEG00000000051,…
GO:CC	respirasome	GO:0070469	7.7755e-12	11.1093	71	159	14	14591	ENSAMEG00000023447,ENSAMEG00000023452,ENSAMEG00000023453,ENSAMEG00000023448,ENSAMEG00000023436,ENSAMEG00000023443,ENSAMEG00000023439,ENSAMEG00000023426,ENSAMEG00000023430,ENSAMEG00000023455,ENSAMEG00000008643,ENSAMEG00000023445,ENSAMEG00000004906,ENSAMEG00000015628
GO:CC	mitochondrial inner membrane	GO:0005743	3.21997e-09	8.49215	236	159	19	14591	ENSAMEG00000023452,ENSAMEG00000023448,ENSAMEG00000023442,ENSAMEG00000023436,ENSAMEG00000023441,ENSAMEG00000023443,ENSAMEG00000023439,ENSAMEG00000023426,ENSAMEG00000023430,ENSAMEG00000023455,ENSAMEG00000008643,ENSAMEG00000023445,ENSAMEG00000018389,ENSAMEG00000004135,ENSAMEG00000014708,ENSAMEG00000012966,ENSAMEG00000004906,ENSAMEG00000015628,ENSAMEG00000012749
GO:CC	organelle inner membrane	GO:0019866	3.58134e-09	8.44595	268	159	20	14591	ENSAMEG00000023452,ENSAMEG00000023448,ENSAMEG00000023442,ENSAMEG00000023436,ENSAMEG00000023441,ENSAMEG00000023443,ENSAMEG00000023439,ENSAMEG00000023426,ENSAMEG00000023430,ENSAMEG00000023455,ENSAMEG00000008643,ENSAMEG00000023445,ENSAMEG00000018389,ENSAMEG00000004135,ENSAMEG00000014708,ENSAMEG00000012966,ENSAMEG00000007222,ENSAMEG00000004906,ENSAMEG00000015628,ENSAMEG00000012749
GO:CC	respiratory chain complex	GO:0098803	4.25407e-09	8.3712	55	159	11	14591	ENSAMEG00000023452,ENSAMEG00000023448,ENSAMEG00000023436,ENSAMEG00000023443,ENSAMEG00000023439,ENSAMEG00000023426,ENSAMEG00000023430,ENSAMEG00000023455,ENSAMEG00000008643,ENSAMEG00000023445,ENSAMEG00000015628
GO:CC	mitochondrial envelope	GO:0005740	4.83044e-09	8.31601	410	159	24	14591	ENSAMEG00000023447,ENSAMEG00000023452,ENSAMEG00000023453,ENSAMEG00000023448,ENSAMEG00000023442,ENSAMEG00000023436,ENSAMEG00000023441,ENSAMEG00000023443,ENSAMEG00000023439,ENSAMEG00000023426,ENSAMEG00000023430,ENSAMEG00000023455,ENSAMEG00000001690,ENSAMEG00000004019,ENSAMEG00000008643,ENSAMEG00000023445,ENSAMEG00000018389,ENSAMEG00000004135,ENSAMEG00000010276,ENSAMEG00000014708,ENSAMEG00000012966,…
GO:CC	mitochondrial membrane	GO:0031966	5.48956e-09	8.26046	376	159	23	14591	ENSAMEG00000023447,ENSAMEG00000023452,ENSAMEG00000023453,ENSAMEG00000023448,ENSAMEG00000023442,ENSAMEG00000023436,ENSAMEG00000023441,ENSAMEG00000023443,ENSAMEG00000023439,ENSAMEG00000023426,ENSAMEG00000023430,ENSAMEG00000023455,ENSAMEG00000001690,ENSAMEG00000008643,ENSAMEG00000023445,ENSAMEG00000018389,ENSAMEG00000004135,ENSAMEG00000010276,ENSAMEG00000014708,ENSAMEG00000012966,ENSAMEG00000004906,…
GO:CC	inner mitochondrial membrane protein complex	GO:0098800	7.19058e-08	7.14324	90	159	12	14591	ENSAMEG00000023452,ENSAMEG00000023448,ENSAMEG00000023442,ENSAMEG00000023436,ENSAMEG00000023441,ENSAMEG00000023426,ENSAMEG00000023430,ENSAMEG00000008643,ENSAMEG00000023445,ENSAMEG00000004135,ENSAMEG00000015628,ENSAMEG00000012749
GO:CC	ribosomal subunit	GO:0044391	1.46492e-07	6.83419	143	159	14	14591	ENSAMEG00000011918,ENSAMEG00000004205,ENSAMEG00000002895,ENSAMEG00000009528,ENSAMEG00000008591,ENSAMEG00000004121,ENSAMEG00000011083,ENSAMEG00000003740,ENSAMEG00000018425,ENSAMEG00000009498,ENSAMEG00000006935,ENSAMEG00000009104,ENSAMEG00000008510,ENSAMEG00000006087
GO:CC	cytosolic ribosome	GO:0022626	5.95605e-07	6.22504	48	159	9	14591	ENSAMEG00000011918,ENSAMEG00000002895,ENSAMEG00000009528,ENSAMEG00000004121,ENSAMEG00000011083,ENSAMEG00000003740,ENSAMEG00000018425,ENSAMEG00000006935,ENSAMEG00000008510
GO:CC	mitochondrial protein complex	GO:0098798	3.20457e-06	5.49423	181	159	14	14591	ENSAMEG00000023452,ENSAMEG00000023448,ENSAMEG00000023442,ENSAMEG00000023436,ENSAMEG00000023441,ENSAMEG00000023426,ENSAMEG00000023430,ENSAMEG00000008643,ENSAMEG00000023445,ENSAMEG00000008591,ENSAMEG00000004135,ENSAMEG00000009104,ENSAMEG00000015628,ENSAMEG00000012749
GO:CC	mitochondrion	GO:0005739	1.91889e-05	4.71695	1093	159	33	14591	ENSAMEG00000023447,ENSAMEG00000023452,ENSAMEG00000023453,ENSAMEG00000023448,ENSAMEG00000023442,ENSAMEG00000023436,ENSAMEG00000023441,ENSAMEG00000023443,ENSAMEG00000023439,ENSAMEG00000023426,ENSAMEG00000023430,ENSAMEG00000023455,ENSAMEG00000012717,ENSAMEG00000001690,ENSAMEG00000007188,ENSAMEG00000004019,ENSAMEG00000008643,ENSAMEG00000023445,ENSAMEG00000008591,ENSAMEG00000003550,ENSAMEG00000018389,…
GO:CC	envelope	GO:0031975	2.54556e-05	4.59422	680	159	25	14591	ENSAMEG00000023447,ENSAMEG00000023452,ENSAMEG00000023453,ENSAMEG00000023448,ENSAMEG00000023442,ENSAMEG00000023436,ENSAMEG00000023441,ENSAMEG00000023443,ENSAMEG00000023439,ENSAMEG00000023426,ENSAMEG00000023430,ENSAMEG00000023455,ENSAMEG00000001690,ENSAMEG00000004019,ENSAMEG00000008643,ENSAMEG00000023445,ENSAMEG00000018389,ENSAMEG00000004135,ENSAMEG00000010276,ENSAMEG00000014708,ENSAMEG00000012966,…
GO:CC	organelle envelope	GO:0031967	2.54556e-05	4.59422	680	159	25	14591	ENSAMEG00000023447,ENSAMEG00000023452,ENSAMEG00000023453,ENSAMEG00000023448,ENSAMEG00000023442,ENSAMEG00000023436,ENSAMEG00000023441,ENSAMEG00000023443,ENSAMEG00000023439,ENSAMEG00000023426,ENSAMEG00000023430,ENSAMEG00000023455,ENSAMEG00000001690,ENSAMEG00000004019,ENSAMEG00000008643,ENSAMEG00000023445,ENSAMEG00000018389,ENSAMEG00000004135,ENSAMEG00000010276,ENSAMEG00000014708,ENSAMEG00000012966,…
GO:CC	mitochondrial respirasome	GO:0005746	5.17991e-05	4.28568	57	159	8	14591	ENSAMEG00000023452,ENSAMEG00000023448,ENSAMEG00000023436,ENSAMEG00000023426,ENSAMEG00000023430,ENSAMEG00000008643,ENSAMEG00000023445,ENSAMEG00000015628
GO:CC	ribonucleoprotein complex	GO:1990904	0.000112925	3.94721	445	159	19	14591	ENSAMEG00000011918,ENSAMEG00000004330,ENSAMEG00000004205,ENSAMEG00000002895,ENSAMEG00000016500,ENSAMEG00000009528,ENSAMEG00000008591,ENSAMEG00000004121,ENSAMEG00000011083,ENSAMEG00000010073,ENSAMEG00000003740,ENSAMEG00000009864,ENSAMEG00000018425,ENSAMEG00000009498,ENSAMEG00000006935,ENSAMEG00000009104,ENSAMEG00000008510,ENSAMEG00000006087,ENSAMEG00000006483
GO:CC	cytochrome complex	GO:0070069	0.000169228	3.77153	16	159	5	14591	ENSAMEG00000023436,ENSAMEG00000023443,ENSAMEG00000023439,ENSAMEG00000023455,ENSAMEG00000008643
GO:CC	oxidoreductase complex	GO:1990204	0.00040395	3.39367	74	159	8	14591	ENSAMEG00000023452,ENSAMEG00000023448,ENSAMEG00000023436,ENSAMEG00000023426,ENSAMEG00000023430,ENSAMEG00000023455,ENSAMEG00000023445,ENSAMEG00000015628
GO:CC	proton-transporting ATP synthase complex	GO:0045259	0.000438741	3.35779	19	159	5	14591	ENSAMEG00000023442,ENSAMEG00000023441,ENSAMEG00000000619,ENSAMEG00000004135,ENSAMEG00000012367
GO:CC	cytosolic small ribosomal subunit	GO:0022627	0.000579855	3.23668	20	159	5	14591	ENSAMEG00000011918,ENSAMEG00000002895,ENSAMEG00000009528,ENSAMEG00000011083,ENSAMEG00000018425
GO:CC	respiratory chain complex IV	GO:0045277	0.00124906	2.90342	11	159	4	14591	ENSAMEG00000023436,ENSAMEG00000023443,ENSAMEG00000023439,ENSAMEG00000008643
GO:CC	NADH dehydrogenase complex	GO:0030964	0.00127357	2.89498	40	159	6	14591	ENSAMEG00000023452,ENSAMEG00000023448,ENSAMEG00000023426,ENSAMEG00000023430,ENSAMEG00000023445,ENSAMEG00000015628
GO:CC	mitochondrial respiratory chain complex I	GO:0005747	0.00127357	2.89498	40	159	6	14591	ENSAMEG00000023452,ENSAMEG00000023448,ENSAMEG00000023426,ENSAMEG00000023430,ENSAMEG00000023445,ENSAMEG00000015628
GO:CC	respiratory chain complex I	GO:0045271	0.00127357	2.89498	40	159	6	14591	ENSAMEG00000023452,ENSAMEG00000023448,ENSAMEG00000023426,ENSAMEG00000023430,ENSAMEG00000023445,ENSAMEG00000015628
GO:CC	large ribosomal subunit	GO:0015934	0.00138952	2.85714	87	159	8	14591	ENSAMEG00000004205,ENSAMEG00000008591,ENSAMEG00000004121,ENSAMEG00000003740,ENSAMEG00000009498,ENSAMEG00000006935,ENSAMEG00000009104,ENSAMEG00000008510
GO:CC	proton-transporting ATP synthase complex, coupling factor F(o)	GO:0045263	0.00266059	2.57502	13	159	4	14591	ENSAMEG00000023442,ENSAMEG00000023441,ENSAMEG00000000619,ENSAMEG00000012367
GO:CC	proton-transporting two-sector ATPase complex	GO:0016469	0.00294474	2.53095	46	159	6	14591	ENSAMEG00000023442,ENSAMEG00000023441,ENSAMEG00000000619,ENSAMEG00000017489,ENSAMEG00000004135,ENSAMEG00000012367
GO:CC	intracellular	GO:0005622	0.0043835	2.35818	9940	159	132	14591	ENSAMEG00000023447,ENSAMEG00000023452,ENSAMEG00000023453,ENSAMEG00000023448,ENSAMEG00000023442,ENSAMEG00000023436,ENSAMEG00000023441,ENSAMEG00000023443,ENSAMEG00000023439,ENSAMEG00000018667,ENSAMEG00000023426,ENSAMEG00000003125,ENSAMEG00000006764,ENSAMEG00000004175,ENSAMEG00000011918,ENSAMEG00000008902,ENSAMEG00000015113,ENSAMEG00000006850,ENSAMEG00000002183,ENSAMEG00000023430,ENSAMEG00000000777,…
GO:CC	small ribosomal subunit	GO:0015935	0.0114254	1.94213	58	159	6	14591	ENSAMEG00000011918,ENSAMEG00000002895,ENSAMEG00000009528,ENSAMEG00000011083,ENSAMEG00000018425,ENSAMEG00000006087
GO:CC	cytoplasm	GO:0005737	0.0176448	1.75338	6925	159	100	14591	ENSAMEG00000023447,ENSAMEG00000023452,ENSAMEG00000023453,ENSAMEG00000023448,ENSAMEG00000023442,ENSAMEG00000023436,ENSAMEG00000023441,ENSAMEG00000023443,ENSAMEG00000023439,ENSAMEG00000023426,ENSAMEG00000003125,ENSAMEG00000006764,ENSAMEG00000004175,ENSAMEG00000011918,ENSAMEG00000015113,ENSAMEG00000006850,ENSAMEG00000002183,ENSAMEG00000023430,ENSAMEG00000000777,ENSAMEG00000023455,ENSAMEG00000005620,…
GO:CC	membrane protein complex	GO:0098796	0.0200277	1.69837	810	159	22	14591	ENSAMEG00000023452,ENSAMEG00000023448,ENSAMEG00000023442,ENSAMEG00000023436,ENSAMEG00000023441,ENSAMEG00000023443,ENSAMEG00000023439,ENSAMEG00000023426,ENSAMEG00000023430,ENSAMEG00000023455,ENSAMEG00000000619,ENSAMEG00000017489,ENSAMEG00000008528,ENSAMEG00000001690,ENSAMEG00000008643,ENSAMEG00000023445,ENSAMEG00000004135,ENSAMEG00000001944,ENSAMEG00000012367,ENSAMEG00000015628,ENSAMEG00000018902,…
GO:CC	protein-containing complex	GO:0032991	0.021158	1.67453	3502	159	60	14591	ENSAMEG00000023452,ENSAMEG00000023448,ENSAMEG00000023442,ENSAMEG00000023436,ENSAMEG00000023441,ENSAMEG00000023443,ENSAMEG00000023439,ENSAMEG00000018667,ENSAMEG00000023426,ENSAMEG00000004175,ENSAMEG00000011918,ENSAMEG00000008902,ENSAMEG00000023430,ENSAMEG00000023455,ENSAMEG00000000619,ENSAMEG00000017489,ENSAMEG00000002083,ENSAMEG00000004330,ENSAMEG00000008528,ENSAMEG00000004205,ENSAMEG00000002895,…
GO:CC	proton-transporting two-sector ATPase complex, proton-transporting domain	GO:0033177	0.0302648	1.51906	23	159	4	14591	ENSAMEG00000023442,ENSAMEG00000023441,ENSAMEG00000000619,ENSAMEG00000012367
GO:CC	organelle membrane	GO:0031090	0.0333132	1.47738	1682	159	35	14591	ENSAMEG00000023447,ENSAMEG00000023452,ENSAMEG00000023453,ENSAMEG00000023448,ENSAMEG00000023442,ENSAMEG00000023436,ENSAMEG00000023441,ENSAMEG00000023443,ENSAMEG00000023439,ENSAMEG00000023426,ENSAMEG00000003125,ENSAMEG00000006764,ENSAMEG00000002183,ENSAMEG00000023430,ENSAMEG00000023455,ENSAMEG00000000664,ENSAMEG00000001690,ENSAMEG00000016413,ENSAMEG00000018343,ENSAMEG00000008643,ENSAMEG00000023445,…
GO:CC	intracellular organelle	GO:0043229	0.0413181	1.38386	8687	159	117	14591	ENSAMEG00000023447,ENSAMEG00000023452,ENSAMEG00000023453,ENSAMEG00000023448,ENSAMEG00000023442,ENSAMEG00000023436,ENSAMEG00000023441,ENSAMEG00000023443,ENSAMEG00000023439,ENSAMEG00000018667,ENSAMEG00000023426,ENSAMEG00000003125,ENSAMEG00000006764,ENSAMEG00000011918,ENSAMEG00000008902,ENSAMEG00000015113,ENSAMEG00000002183,ENSAMEG00000023430,ENSAMEG00000000777,ENSAMEG00000023455,ENSAMEG00000005620,…
GO:CC	cytosolic large ribosomal subunit	GO:0022625	0.0498123	1.30266	26	159	4	14591	ENSAMEG00000004121,ENSAMEG00000003740,ENSAMEG00000006935,ENSAMEG00000008510
