# Supplementary material for: Whole blood transcriptome profiling identifies candidate genes associated with alopecia in male giant pandas (Ailuropoda melanoleuca)
Source: BMC Genomics. 2022 Apr 12;23:297. doi: 10.1186/s12864-022-08501-z (PMC9004003; doi:10.1186/s12864-022-08501-z)
Supplement: Supplementary file 5 — Additional file 5: Table S5. [file 12864_2022_8501_MOESM5_ESM.xlsx]

## Sheet: Sheet1
Table S5. The score of 16 genes calculated by topological analysis methods.
Gene Symbol	EcCentricity	Betweenness	Closeness	Degree
NOTCH1	0.27083	82	8.16667	5
SMAD3	0.27083	61	7.5	4
TGFB1	0.27083	7	6.66667	3
DVL1	0.20313	26	7.66667	5
DVL2	0.20313	26	7.66667	5
CREBBP	0.20313	40	6.25	3
DTX4	0.20313	0	5.16667	1
SMAD7	0.20313	0	5.41667	2
OSM	0.1875	2	2	2
FZD8	0.1625	0	5.9	3
VANGL2	0.1625	0	5.9	3
CSNK2B	0.1625	0	5.4	2
NCOR2	0.1625	0	4.85	2
RXRA	0.1625	0	4.85	2
IL4R	0.09375	0	1.5	1
IL6R	0.09375	0	1.5	1
